# Supplementary material for: Does Advanced Footwear Technology Improve Track and Road Racing Performance? An Explorative Analysis Based on the 100 Best Yearly Performances in the World Between 2010 and 2022
Source: Sports Med Open. 2024 Feb 8;10:14. doi: 10.1186/s40798-024-00683-y (PMC10853158; doi:10.1186/s40798-024-00683-y)
Supplement: Supplementary file 1 — Additional file 1. Supplementary tables. [file 40798_2024_683_MOESM1_ESM.xlsx]

## Sheet: Titlepage
	Does advanced footwear technology improve track and road racing performance? An explorative analysis based on the 100 best yearly performances in the world between 2010 and 2022
	Sports Medicine Open
	Steffen Willwacher*, Patrick Mai, Janina Helwig, Markus Hipper, Burkay Utku and Johanna Robbin
	Offenburg University of Applied Sciences, Institute of Advanced Biomechanics and Motion Studies, Offenburg, Germany
	*Corresponding author:
	Prof. Dr. Steffen Willwacher
	Institute for Advanced Biomechanics and Motion Studies
	Offenburg University of Applied Sciences
	Campus West
	Max-Planck-Str. 1
	77656 Offenburg, Germany
	steffen.willwacher@hs-offenburg.de

## Sheet: 100 m Female
2010	2011	2012	2013	2014	2015	2016	2017	2018	2019	2020	2021	2022
10.78	10.7	10.7	10.71	10.8	10.74	10.7	10.71	10.85	10.71	10.85	10.54	10.62
10.82	10.76	10.78	10.79	10.85	10.79	10.74	10.82	10.85	10.73	10.86	10.6	10.71
10.84	10.86	10.81	10.85	10.85	10.8	10.78	10.83	10.9	10.75	10.95	10.72	10.72
10.9	10.87	10.85	10.85	10.86	10.81	10.78	10.84	10.9	10.83	10.98	10.76	10.79
10.96	10.9	10.86	10.87	10.92	10.81	10.78	10.85	10.9	10.85	11.08	10.78	10.81
10.97	10.95	10.89	10.91	10.97	10.81	10.83	10.85	10.93	10.95	11.11	10.83	10.81
10.97	10.96	10.92	10.91	11	10.84	10.83	10.86	10.95	10.98	11.12	10.87	10.82
11	10.99	10.94	10.93	11.01	10.84	10.86	10.88	10.96	10.99	11.14	10.87	10.82
11.02	11	10.96	10.93	11.01	10.89	10.86	10.91	10.96	11	11.14	10.89	10.83
11.04	11.01	10.99	10.96	11.01	10.92	10.9	10.94	10.98	11.01	11.15	10.9	10.83
11.05	11.03	11.01	10.96	11.02	10.92	10.95	10.95	10.98	11.02	11.15	10.9	10.85
11.08	11.05	11.01	10.98	11.02	10.92	10.95	10.95	10.98	11.02	11.16	10.91	10.87
11.1	11.05	11.03	11	11.03	10.93	10.96	10.96	10.98	11.02	11.16	10.92	10.88
11.11	11.06	11.04	11	11.03	10.94	10.99	10.98	10.99	11.03	11.18	10.93	10.88
11.11	11.08	11.05	11.01	11.03	10.95	11	10.99	10.99	11.04	11.19	10.94	10.89
11.13	11.08	11.05	11.02	11.04	10.96	11	10.99	10.99	11.04	11.2	10.96	10.9
11.13	11.08	11.05	11.04	11.05	10.97	11.01	11	10.99	11.04	11.2	10.96	10.9
11.14	11.09	11.06	11.04	11.06	10.98	11.02	11.01	11.01	11.04	11.21	10.96	10.92
11.15	11.09	11.07	11.05	11.07	10.99	11.04	11.01	11.01	11.04	11.21	10.97	10.93
11.15	11.09	11.07	11.06	11.08	10.99	11.04	11.03	11.02	11.04	11.22	10.98	10.94
11.15	11.09	11.07	11.06	11.09	11	11.06	11.03	11.02	11.04	11.23	10.99	10.94
11.15	11.1	11.07	11.06	11.1	11	11.07	11.03	11.03	11.04	11.23	11	10.94
11.16	11.1	11.08	11.07	11.1	11.01	11.07	11.04	11.03	11.06	11.24	11	10.95
11.16	11.11	11.09	11.07	11.1	11.01	11.07	11.04	11.04	11.07	11.25	11	10.95
11.17	11.12	11.1	11.07	11.11	11.01	11.07	11.04	11.04	11.08	11.25	11.01	10.95
11.17	11.14	11.1	11.08	11.11	11.02	11.07	11.05	11.04	11.08	11.25	11.02	10.95
11.18	11.14	11.1	11.09	11.11	11.02	11.07	11.05	11.05	11.09	11.26	11.02	10.95
11.18	11.15	11.11	11.09	11.11	11.04	11.09	11.06	11.06	11.09	11.27	11.02	10.96
11.18	11.15	11.11	11.12	11.11	11.04	11.09	11.06	11.06	11.09	11.27	11.07	10.96
11.19	11.15	11.12	11.13	11.11	11.06	11.1	11.06	11.07	11.09	11.27	11.07	10.97
11.19	11.17	11.12	11.14	11.12	11.06	11.11	11.06	11.07	11.09	11.28	11.07	10.97
11.19	11.17	11.13	11.14	11.12	11.06	11.11	11.06	11.08	11.1	11.28	11.08	10.97
11.2	11.17	11.13	11.14	11.13	11.07	11.11	11.07	11.1	11.1	11.29	11.08	10.98
11.21	11.17	11.13	11.14	11.13	11.08	11.11	11.09	11.1	11.1	11.29	11.09	10.98
11.22	11.17	11.13	11.15	11.14	11.08	11.12	11.09	11.1	11.11	11.29	11.09	10.99
11.22	11.18	11.15	11.16	11.14	11.08	11.13	11.09	11.11	11.12	11.3	11.09	10.99
11.22	11.18	11.15	11.17	11.15	11.09	11.13	11.09	11.11	11.13	11.3	11.09	10.99
11.23	11.19	11.17	11.18	11.16	11.09	11.13	11.1	11.11	11.13	11.31	11.09	11
11.24	11.19	11.17	11.19	11.17	11.09	11.13	11.1	11.11	11.13	11.31	11.1	11
11.24	11.19	11.17	11.19	11.17	11.09	11.14	11.11	11.12	11.13	11.31	11.1	11.02
11.24	11.19	11.18	11.19	11.17	11.1	11.14	11.11	11.13	11.14	11.31	11.1	11.04
11.25	11.19	11.19	11.2	11.18	11.1	11.14	11.12	11.13	11.14	11.32	11.11	11.05
11.25	11.19	11.19	11.2	11.19	11.1	11.14	11.13	11.13	11.15	11.32	11.11	11.05
11.26	11.19	11.19	11.2	11.19	11.11	11.15	11.13	11.13	11.15	11.33	11.11	11.05
11.27	11.2	11.19	11.21	11.2	11.11	11.15	11.13	11.13	11.16	11.33	11.12	11.05
11.27	11.2	11.19	11.22	11.2	11.12	11.16	11.14	11.13	11.16	11.34	11.12	11.06
11.27	11.2	11.2	11.23	11.2	11.13	11.16	11.14	11.13	11.16	11.35	11.12	11.06
11.28	11.2	11.2	11.23	11.2	11.13	11.16	11.14	11.15	11.16	11.35	11.12	11.06
11.28	11.21	11.2	11.23	11.2	11.13	11.16	11.14	11.15	11.17	11.35	11.12	11.06
11.28	11.21	11.2	11.23	11.2	11.13	11.17	11.16	11.16	11.17	11.35	11.12	11.07
11.28	11.21	11.2	11.23	11.2	11.14	11.17	11.16	11.16	11.17	11.36	11.12	11.07
11.28	11.21	11.2	11.24	11.2	11.14	11.17	11.16	11.16	11.17	11.38	11.13	11.07
11.29	11.21	11.2	11.24	11.21	11.16	11.17	11.17	11.17	11.17	11.38	11.13	11.07
11.29	11.21	11.21	11.24	11.22	11.16	11.17	11.17	11.17	11.17	11.38	11.14	11.08
11.3	11.22	11.21	11.24	11.22	11.16	11.18	11.18	11.18	11.17	11.38	11.14	11.08
11.3	11.22	11.22	11.24	11.22	11.17	11.19	11.19	11.18	11.18	11.38	11.14	11.08
11.31	11.23	11.22	11.24	11.23	11.17	11.19	11.19	11.18	11.18	11.38	11.15	11.08
11.31	11.23	11.22	11.25	11.23	11.17	11.19	11.2	11.18	11.19	11.39	11.15	11.09
11.31	11.24	11.22	11.25	11.23	11.19	11.19	11.21	11.19	11.19	11.39	11.15	11.09
11.31	11.24	11.24	11.26	11.23	11.19	11.19	11.21	11.19	11.19	11.39	11.15	11.09
11.32	11.26	11.24	11.26	11.24	11.2	11.19	11.22	11.19	11.2	11.39	11.16	11.11
11.32	11.26	11.25	11.27	11.24	11.2	11.19	11.23	11.19	11.2	11.4	11.16	11.11
11.32	11.27	11.26	11.27	11.24	11.21	11.2	11.24	11.19	11.2	11.4	11.16	11.11
11.32	11.28	11.26	11.27	11.24	11.21	11.2	11.24	11.2	11.2	11.41	11.16	11.11
11.33	11.28	11.26	11.28	11.24	11.22	11.2	11.24	11.2	11.2	11.41	11.17	11.12
11.33	11.29	11.26	11.29	11.24	11.22	11.21	11.24	11.2	11.2	11.41	11.17	11.12
11.33	11.29	11.27	11.29	11.24	11.22	11.21	11.24	11.2	11.21	11.42	11.18	11.12
11.33	11.29	11.27	11.29	11.25	11.23	11.21	11.24	11.21	11.22	11.42	11.18	11.12
11.33	11.29	11.28	11.3	11.25	11.23	11.21	11.24	11.21	11.22	11.43	11.18	11.13
11.34	11.3	11.28	11.3	11.26	11.23	11.21	11.24	11.21	11.22	11.43	11.18	11.13
11.34	11.3	11.28	11.31	11.26	11.24	11.21	11.25	11.21	11.22	11.43	11.19	11.13
11.34	11.3	11.29	11.31	11.27	11.24	11.21	11.25	11.21	11.23	11.44	11.19	11.14
11.34	11.3	11.29	11.31	11.27	11.24	11.22	11.25	11.21	11.23	11.44	11.19	11.14
11.34	11.31	11.3	11.31	11.27	11.25	11.22	11.25	11.21	11.23	11.44	11.19	11.14
11.34	11.31	11.3	11.31	11.28	11.25	11.22	11.25	11.21	11.23	11.44	11.19	11.14
11.35	11.31	11.3	11.32	11.28	11.26	11.23	11.25	11.21	11.23	11.44	11.2	11.14
11.35	11.31	11.3	11.32	11.28	11.26	11.23	11.25	11.21	11.24	11.45	11.2	11.15
11.35	11.31	11.3	11.32	11.29	11.26	11.23	11.26	11.21	11.24	11.45	11.2	11.15
11.35	11.32	11.3	11.32	11.29	11.26	11.24	11.26	11.22	11.24	11.45	11.2	11.15
11.35	11.32	11.3	11.33	11.29	11.27	11.24	11.26	11.22	11.24	11.45	11.2	11.16
11.35	11.32	11.31	11.33	11.29	11.27	11.24	11.26	11.22	11.24	11.46	11.2	11.16
11.36	11.33	11.31	11.33	11.29	11.27	11.24	11.26	11.22	11.25	11.46	11.2	11.16
11.36	11.33	11.31	11.33	11.29	11.27	11.24	11.27	11.23	11.25	11.46	11.2	11.16
11.36	11.34	11.31	11.33	11.3	11.27	11.24	11.27	11.23	11.25	11.46	11.21	11.17
11.37	11.34	11.32	11.33	11.3	11.27	11.25	11.27	11.23	11.25	11.47	11.21	11.17
11.37	11.34	11.32	11.33	11.3	11.28	11.25	11.27	11.23	11.25	11.47	11.21	11.18
11.37	11.34	11.32	11.33	11.3	11.28	11.25	11.27	11.23	11.25	11.47	11.21	11.18
11.38	11.34	11.32	11.34	11.3	11.28	11.25	11.27	11.24	11.26	11.47	11.22	11.18
11.38	11.34	11.32	11.34	11.31	11.29	11.25	11.28	11.24	11.26	11.47	11.22	11.19
11.38	11.34	11.33	11.34	11.31	11.29	11.25	11.28	11.24	11.26	11.48	11.22	11.19
11.38	11.35	11.33	11.34	11.31	11.29	11.25	11.28	11.24	11.27	11.48	11.22	11.19
11.38	11.35	11.33	11.34	11.31	11.3	11.25	11.28	11.25	11.27	11.49	11.22	11.19
11.39	11.35	11.33	11.34	11.31	11.3	11.26	11.28	11.25	11.27	11.49	11.22	11.2
11.39	11.35	11.34	11.34	11.32	11.3	11.26	11.28	11.25	11.27	11.49	11.22	11.2
11.39	11.35	11.34	11.34	11.32	11.3	11.26	11.29	11.25	11.27	11.49	11.23	11.2
11.4	11.35	11.34	11.35	11.32	11.3	11.26	11.29	11.25	11.27	11.49	11.23	11.2
11.4	11.35	11.34	11.35	11.32	11.31	11.26	11.29	11.26	11.27	11.49	11.23	11.2
11.4	11.36	11.34	11.35	11.32	11.31	11.26	11.29	11.26	11.28	11.5	11.23	11.21
11.4	11.36	11.34	11.35	11.32	11.31	11.27	11.29	11.26	11.28	11.5	11.23	11.22
11.4	11.36	11.34	11.35	11.32	11.31	11.27	11.29	11.27	11.28	11.5	11.24	11.22

## Sheet: 100 m Male
2010	2011	2012	2013	2014	2015	2016	2017	2018	2019	2020	2021	2022
9.78	9.76	9.63	9.77	9.77	9.74	9.8	9.82	9.79	9.76	9.86	9.76	9.76
9.78	9.78	9.69	9.85	9.82	9.79	9.81	9.9	9.87	9.86	9.9	9.77	9.81
9.82	9.79	9.79	9.87	9.87	9.81	9.84	9.91	9.88	9.86	9.91	9.8	9.85
9.82	9.8	9.85	9.9	9.91	9.84	9.86	9.92	9.89	9.87	9.97	9.83	9.85
9.88	9.82	9.86	9.9	9.93	9.86	9.89	9.92	9.91	9.9	10	9.83	9.85
9.88	9.85	9.86	9.91	9.93	9.86	9.91	9.93	9.91	9.92	10.03	9.84	9.86
9.89	9.85	9.88	9.93	9.93	9.86	9.91	9.93	9.91	9.93	10.03	9.84	9.86
9.95	9.88	9.91	9.95	9.95	9.87	9.92	9.94	9.92	9.93	10.03	9.85	9.87
9.95	9.89	9.93	9.96	9.96	9.91	9.92	9.95	9.93	9.95	10.04	9.89	9.9
9.95	9.89	9.94	9.97	9.96	9.91	9.93	9.95	9.93	9.96	10.04	9.89	9.9
9.97	9.92	9.94	9.98	9.96	9.92	9.93	9.97	9.94	9.96	10.04	9.89	9.91
9.98	9.93	9.95	9.98	9.96	9.92	9.94	9.97	9.94	9.96	10.04	9.91	9.93
9.99	9.94	9.95	9.99	9.97	9.93	9.94	9.97	9.94	9.97	10.04	9.94	9.93
10	9.94	9.96	9.99	9.97	9.93	9.94	9.97	9.96	9.97	10.06	9.94	9.94
10	9.95	9.96	10	9.98	9.93	9.95	9.97	9.97	9.97	10.07	9.95	9.95
10	9.96	9.96	10	9.98	9.94	9.96	9.98	9.97	9.98	10.07	9.95	9.95
10	9.97	9.97	10.01	10	9.94	9.96	9.98	9.97	9.98	10.08	9.95	9.95
10.01	9.97	9.98	10.01	10	9.96	9.96	9.98	9.98	9.98	10.08	9.96	9.96
10.01	9.99	9.99	10.01	10	9.96	9.96	9.99	9.99	9.99	10.09	9.97	9.96
10.03	9.99	10	10.01	10.01	9.97	9.97	10	9.99	10	10.09	9.97	9.97
10.03	10	10.01	10.02	10.02	9.97	9.97	10	9.99	10.01	10.09	9.97	9.97
10.03	10	10.02	10.02	10.02	9.97	9.97	10	10	10.1	10.1	9.98	9.98
10.06	10.01	10.02	10.02	10.02	9.98	9.98	10	10	10.1	10.1	9.98	9.98
10.06	10.01	10.02	10.02	10.02	9.98	9.99	10	10	10.1	10.11	9.98	9.98
10.08	10.02	10.02	10.03	10.03	9.99	9.99	10.01	10.01	10.1	10.11	10	9.98
10.08	10.04	10.03	10.04	10.03	9.99	10	10.02	10.01	10.1	10.11	10	9.99
10.09	10.04	10.03	10.04	10.04	9.99	10	10.03	10.01	10.1	10.12	10	9.99
10.1	10.06	10.03	10.05	10.04	10	10.1	10.03	10.01	10.2	10.12	10	9.99
10.1	10.06	10.04	10.06	10.04	10.01	10.01	10.03	10.02	10.02	10.12	10.01	9.99
10.1	10.06	10.04	10.06	10.05	10.01	10.01	10.03	10.02	10.02	10.12	10.01	9.99
10.11	10.07	10.05	10.06	10.05	10.02	10.01	10.04	10.03	10.02	10.13	10.01	10
10.11	10.07	10.05	10.06	10.05	10.02	10.01	10.04	10.03	10.02	10.13	10.01	10
10.12	10.07	10.06	10.07	10.05	10.03	10.01	10.05	10.03	10.03	10.14	10.01	10
10.13	10.09	10.06	10.07	10.05	10.03	10.01	10.05	10.03	10.03	10.14	10.01	10
10.13	10.09	10.06	10.07	10.06	10.04	10.02	10.05	10.04	10.03	10.14	10.03	10
10.13	10.09	10.06	10.07	10.07	10.04	10.02	10.05	10.05	10.03	10.15	10.03	10.01
10.13	10.1	10.07	10.07	10.07	10.04	10.03	10.06	10.06	10.03	10.15	10.04	10.02
10.14	10.11	10.07	10.07	10.07	10.04	10.03	10.06	10.06	10.04	10.16	10.04	10.02
10.14	10.11	10.07	10.08	10.07	10.04	10.03	10.06	10.06	10.04	10.16	10.04	10.02
10.14	10.11	10.08	10.08	10.07	10.04	10.03	10.06	10.07	10.05	10.16	10.04	10.02
10.14	10.12	10.08	10.08	10.08	10.05	10.03	10.06	10.07	10.05	10.16	10.04	10.02
10.14	10.13	10.09	10.08	10.08	10.05	10.03	10.06	10.07	10.05	10.17	10.05	10.03
10.15	10.13	10.09	10.09	10.08	10.05	10.04	10.07	10.07	10.05	10.17	10.05	10.03
10.15	10.13	10.09	10.09	10.08	10.06	10.04	10.07	10.07	10.05	10.17	10.05	10.03
10.16	10.13	10.09	10.1	10.09	10.06	10.04	10.07	10.08	10.06	10.18	10.05	10.03
10.16	10.13	10.09	10.1	10.09	10.06	10.04	10.07	10.08	10.06	10.18	10.06	10.03
10.16	10.13	10.1	10.1	10.1	10.06	10.04	10.08	10.08	10.07	10.18	10.06	10.04
10.16	10.13	10.1	10.1	10.1	10.06	10.05	10.08	10.08	10.07	10.18	10.06	10.04
10.17	10.14	10.1	10.11	10.1	10.07	10.05	10.08	10.08	10.07	10.18	10.06	10.04
10.17	10.14	10.1	10.11	10.1	10.07	10.05	10.08	10.09	10.08	10.19	10.07	10.04
10.17	10.14	10.1	10.11	10.1	10.07	10.05	10.08	10.09	10.08	10.19	10.07	10.04
10.18	10.14	10.11	10.12	10.11	10.07	10.06	10.08	10.09	10.08	10.19	10.08	10.04
10.18	10.14	10.11	10.12	10.11	10.07	10.06	10.1	10.09	10.08	10.19	10.08	10.04
10.18	10.14	10.11	10.12	10.12	10.07	10.06	10.1	10.1	10.08	10.2	10.08	10.04
10.18	10.14	10.11	10.12	10.12	10.07	10.06	10.1	10.1	10.09	10.2	10.08	10.05
10.18	10.14	10.11	10.13	10.12	10.08	10.07	10.11	10.1	10.09	10.2	10.09	10.05
10.19	10.14	10.12	10.13	10.12	10.09	10.07	10.11	10.1	10.09	10.21	10.09	10.05
10.19	10.15	10.12	10.13	10.12	10.09	10.07	10.11	10.1	10.1	10.21	10.09	10.05
10.19	10.15	10.13	10.14	10.12	10.09	10.07	10.11	10.1	10.1	10.21	10.09	10.06
10.19	10.15	10.13	10.14	10.12	10.09	10.07	10.11	10.1	10.1	10.21	10.09	10.07
10.2	10.16	10.14	10.14	10.12	10.09	10.07	10.11	10.1	10.11	10.21	10.1	10.07
10.2	10.16	10.14	10.14	10.13	10.1	10.07	10.12	10.1	10.11	10.22	10.1	10.07
10.2	10.17	10.15	10.14	10.13	10.1	10.07	10.12	10.1	10.11	10.22	10.1	10.07
10.21	10.17	10.15	10.14	10.13	10.1	10.08	10.12	10.1	10.11	10.22	10.1	10.08
10.21	10.17	10.15	10.14	10.13	10.1	10.08	10.12	10.1	10.11	10.23	10.1	10.08
10.21	10.17	10.15	10.15	10.13	10.11	10.08	10.12	10.11	10.11	10.23	10.11	10.08
10.21	10.17	10.17	10.15	10.13	10.11	10.08	10.12	10.11	10.12	10.23	10.11	10.08
10.21	10.18	10.17	10.15	10.13	10.11	10.08	10.12	10.11	10.12	10.23	10.11	10.08
10.21	10.18	10.17	10.15	10.14	10.11	10.08	10.12	10.11	10.12	10.24	10.11	10.08
10.22	10.18	10.17	10.16	10.14	10.11	10.08	10.12	10.11	10.12	10.24	10.11	10.08
10.22	10.18	10.17	10.16	10.14	10.12	10.09	10.13	10.11	10.12	10.24	10.11	10.08
10.22	10.18	10.17	10.16	10.14	10.12	10.09	10.13	10.11	10.12	10.24	10.11	10.08
10.22	10.18	10.17	10.16	10.14	10.12	10.09	10.13	10.11	10.12	10.24	10.12	10.08
10.23	10.18	10.17	10.16	10.14	10.12	10.09	10.13	10.12	10.12	10.24	10.12	10.08
10.23	10.19	10.18	10.16	10.14	10.12	10.1	10.13	10.12	10.12	10.24	10.12	10.08
10.23	10.19	10.18	10.16	10.14	10.12	10.1	10.13	10.12	10.12	10.25	10.12	10.08
10.23	10.19	10.18	10.16	10.14	10.12	10.1	10.14	10.12	10.12	10.25	10.12	10.09
10.23	10.19	10.18	10.17	10.15	10.13	10.1	10.14	10.12	10.13	10.25	10.12	10.09
10.23	10.19	10.18	10.17	10.15	10.13	10.1	10.14	10.12	10.13	10.25	10.12	10.09
10.23	10.19	10.18	10.18	10.15	10.13	10.11	10.14	10.12	10.13	10.26	10.12	10.09
10.23	10.19	10.19	10.18	10.15	10.13	10.11	10.15	10.12	10.13	10.26	10.12	10.09
10.23	10.2	10.19	10.18	10.16	10.14	10.11	10.15	10.12	10.13	10.26	10.12	10.09
10.23	10.2	10.19	10.18	10.16	10.14	10.11	10.15	10.12	10.13	10.26	10.13	10.1
10.23	10.2	10.19	10.18	10.16	10.14	10.11	10.15	10.12	10.13	10.27	10.13	10.1
10.23	10.2	10.19	10.19	10.16	10.14	10.12	10.15	10.12	10.14	10.27	10.13	10.1
10.24	10.2	10.19	10.19	10.16	10.15	10.12	10.15	10.13	10.14	10.27	10.13	10.1
10.24	10.2	10.19	10.19	10.16	10.15	10.12	10.15	10.13	10.15	10.27	10.13	10.1
10.24	10.2	10.19	10.19	10.16	10.15	10.12	10.15	10.13	10.15	10.27	10.14	10.1
10.24	10.21	10.19	10.19	10.16	10.15	10.12	10.16	10.13	10.15	10.28	10.14	10.1
10.24	10.21	10.19	10.19	10.16	10.15	10.12	10.16	10.13	10.15	10.28	10.14	10.1
10.24	10.21	10.19	10.2	10.17	10.15	10.12	10.16	10.13	10.15	10.28	10.15	10.11
10.25	10.21	10.2	10.2	10.17	10.16	10.13	10.16	10.13	10.16	10.28	10.15	10.11
10.25	10.21	10.2	10.2	10.17	10.16	10.13	10.16	10.13	10.16	10.29	10.15	10.11
10.25	10.21	10.2	10.2	10.17	10.16	10.13	10.16	10.14	10.16	10.29	10.15	10.11
10.25	10.21	10.2	10.2	10.17	10.16	10.13	10.16	10.14	10.16	10.29	10.15	10.11
10.25	10.21	10.2	10.2	10.18	10.16	10.13	10.17	10.14	10.16	10.29	10.15	10.11
10.25	10.21	10.2	10.21	10.18	10.16	10.13	10.17	10.14	10.16	10.29	10.15	10.11
10.25	10.21	10.2	10.21	10.18	10.16	10.14	10.17	10.14	10.16	10.29	10.16	10.11
10.25	10.21	10.2	10.21	10.18	10.16	10.14	10.17	10.14	10.17	10.29	10.16	10.11
10.25	10.21	10.2	10.21	10.18	10.16	10.14	10.17	10.15	10.17	10.29	10.16	10.12

## Sheet: 100 m Hurdles Female
2010	2011	2012	2013	2014	2015	2016	2017	2018	2019	2020	2021	2022
12.52	12.28	12.35	12.26	12.44	12.34	12.2	12.28	12.36	12.32	12.68	12.26	12.12									1272
12.55	12.47	12.37	12.43	12.46	12.35	12.34	12.47	12.38	12.34	12.71	12.4	12.27									1251
12.57	12.47	12.48	12.48	12.51	12.48	12.5	12.48	12.4	12.4	12.73	12.42	12.27									1251
12.57	12.5	12.51	12.48	12.53	12.5	12.55	12.52	12.41	12.43	12.73	12.44	12.31									1245
12.58	12.56	12.54	12.5	12.55	12.52	12.55	12.52	12.48	12.48	12.76	12.47	12.35									1247
12.61	12.62	12.56	12.5	12.56	12.56	12.57	12.54	12.51	12.52	12.78	12.5	12.38									1235
12.63	12.67	12.58	12.54	12.58	12.56	12.6	12.56	12.56	12.57	12.79	12.51	12.41									1231
12.63	12.73	12.59	12.55	12.59	12.57	12.62	12.57	12.63	12.58	12.82	12.51	12.43									1228
12.65	12.73	12.62	12.59	12.68	12.59	12.63	12.58	12.64	12.58	12.84	12.53	12.44									1227
12.65	12.73	12.64	12.61	12.71	12.59	12.63	12.61	12.65	12.61	12.86	12.53	12.45									1225
12.68	12.73	12.65	12.61	12.71	12.6	12.64	12.61	12.67	12.61	12.88	12.53	12.46									1224
12.68	12.76	12.65	12.66	12.71	12.65	12.64	12.63	12.68	12.62	12.9	12.54	12.46									1224
12.71	12.76	12.65	12.67	12.71	12.66	12.65	12.63	12.68	12.63	12.9	12.61	12.49									1220
12.75	12.77	12.68	12.67	12.72	12.71	12.68	12.64	12.7	12.64	12.91	12.61	12.5									1218
12.78	12.79	12.68	12.69	12.73	12.71	12.69	12.65	12.7	12.65	12.94	12.62	12.51									1217
12.78	12.79	12.69	12.76	12.75	12.71	12.7	12.69	12.71	12.69	12.96	12.62	12.51									1217
12.81	12.81	12.7	12.76	12.75	12.72	12.74	12.69	12.71	12.7	12.98	12.62	12.56									1210
12.81	12.83	12.7	12.77	12.77	12.73	12.75	12.72	12.72	12.7	13.01	12.64	12.58									1207
12.82	12.84	12.71	12.77	12.8	12.74	12.76	12.74	12.72	12.7	13.02	12.65	12.63									1200
12.83	12.84	12.71	12.78	12.8	12.78	12.76	12.75	12.72	12.71	13.03	12.65	12.65									1198
12.84	12.86	12.72	12.79	12.81	12.78	12.77	12.75	12.74	12.72	13.03	12.65	12.65									1198
12.84	12.87	12.73	12.8	12.83	12.79	12.78	12.78	12.75	12.72	13.04	12.69	12.66									1197
12.84	12.87	12.74	12.82	12.83	12.8	12.78	12.78	12.75	12.72	13.05	12.71	12.66									1196
12.85	12.87	12.75	12.82	12.84	12.81	12.79	12.8	12.77	12.72	13.06	12.71	12.66									1196
12.85	12.88	12.75	12.83	12.85	12.81	12.79	12.81	12.77	12.74	13.06	12.73	12.68									1193
12.85	12.88	12.77	12.84	12.86	12.82	12.8	12.81	12.78	12.74	13.07	12.73	12.69									1192
12.87	12.88	12.78	12.84	12.87	12.83	12.81	12.81	12.79	12.75	13.07	12.74	12.69									1192
12.87	12.89	12.78	12.85	12.87	12.84	12.81	12.81	12.79	12.76	13.08	12.75	12.7									1191
12.87	12.89	12.78	12.85	12.87	12.84	12.83	12.82	12.79	12.78	13.09	12.75	12.71									1189
12.9	12.91	12.78	12.85	12.89	12.84	12.83	12.82	12.8	12.78	13.09	12.75	12.71									1189
12.96	12.91	12.79	12.86	12.89	12.85	12.83	12.83	12.8	12.78	13.09	12.75	12.72									1188
12.98	12.91	12.8	12.87	12.89	12.85	12.83	12.84	12.81	12.78	13.11	12.76	12.72									1188
12.98	12.91	12.81	12.87	12.91	12.85	12.84	12.85	12.83	12.79	13.11	12.78	12.73									1187
12.98	12.93	12.81	12.88	12.91	12.85	12.85	12.85	12.84	12.8	13.12	12.78	12.74									1185
12.99	12.93	12.82	12.88	12.92	12.86	12.85	12.85	12.85	12.81	13.12	12.8	12.74									1185
13	12.93	12.82	12.9	12.92	12.87	12.85	12.89	12.86	12.81	13.13	12.8	12.75									1184
13.01	12.93	12.83	12.9	12.93	12.87	12.86	12.89	12.86	12.82	13.13	12.81	12.76									1184
13.04	12.94	12.84	12.9	12.93	12.87	12.86	12.9	12.86	12.82	13.16	12.81	12.77									1181
13.04	12.94	12.84	12.91	12.93	12.88	12.86	12.9	12.86	12.84	13.16	12.82	12.79									1179
13.04	12.94	12.85	12.93	12.93	12.89	12.86	12.91	12.86	12.85	13.17	12.83	12.79									1178
13.05	12.95	12.85	12.93	12.93	12.91	12.87	12.92	12.88	12.86	13.17	12.83	12.8									1177
13.05	12.95	12.87	12.94	12.94	12.91	12.87	12.92	12.88	12.86	13.19	12.84	12.81									1176
13.05	12.95	12.88	12.94	12.94	12.92	12.87	12.93	12.89	12.87	13.19	12.84	12.82									1174
13.06	12.95	12.88	12.95	12.95	12.92	12.87	12.94	12.9	12.87	13.19	12.84	12.82									1174
13.06	12.96	12.89	12.97	12.95	12.93	12.88	12.94	12.9	12.87	13.2	12.85	12.82									1174
13.07	12.96	12.9	12.97	12.97	12.94	12.88	12.95	12.91	12.89	13.2	12.87	12.82									1174
13.07	12.98	12.91	12.99	12.97	12.95	12.88	12.96	12.92	12.9	13.2	12.87	12.82									1174
13.07	12.99	12.91	13	12.98	12.97	12.88	12.96	12.93	12.91	13.2	12.87	12.84									1175
13.07	12.99	12.91	13	12.98	12.97	12.89	12.96	12.93	12.91	13.2	12.87	12.84									1171
13.08	12.99	12.92	13	12.98	12.97	12.89	12.97	12.93	12.92	13.2	12.88	12.86									1170
13.08	12.99	12.92	13	12.98	12.98	12.89	12.97	12.94	12.93	13.21	12.89	12.86									1169
13.08	13.01	12.93	13.01	12.98	12.98	12.9	12.97	12.94	12.94	13.21	12.89	12.87									1167
13.09	13.01	12.93	13.01	12.98	12.99	12.9	12.98	12.94	12.94	13.21	12.9	12.87									1167
13.09	13.01	12.94	13.01	12.99	13	12.9	12.98	12.95	12.96	13.22	12.9	12.87									1167
13.09	13.01	12.94	13.01	12.99	13	12.91	12.99	12.95	12.96	13.22	12.91	12.88									1166
13.1	13.01	12.94	13.02	12.99	13	12.91	12.99	12.96	12.96	13.23	12.91	12.91									1162
13.1	13.02	12.95	13.02	12.99	13	12.91	12.99	12.96	12.97	13.23	12.91	12.92									1161
13.1	13.03	12.95	13.03	13	13	12.92	12.99	12.97	12.97	13.23	12.92	12.92									1161
13.1	13.03	12.95	13.03	13	13	12.93	12.99	12.98	12.97	13.23	12.92	12.93									1159
13.11	13.04	12.95	13.03	13.01	13.01	12.93	13	12.98	12.98	13.24	12.93	12.93									1161
13.12	13.04	12.96	13.03	13.01	13.02	12.93	13	12.99	12.98	13.24	12.94	12.93									1159
13.12	13.05	12.96	13.03	13.01	13.02	12.93	13.01	12.99	12.98	13.24	12.94	12.93									1159
13.12	13.06	12.96	13.04	13.01	13.03	12.93	13.01	12.99	12.98	13.25	12.94	12.93									1159
13.12	13.06	12.97	13.04	13.02	13.03	12.93	13.02	13	12.98	13.25	12.94	12.94									1158
13.13	13.06	12.97	13.04	13.02	13.04	12.94	13.02	13	12.99	13.26	12.95	12.94									1158
13.13	13.06	12.97	13.04	13.03	13.04	12.94	13.03	13	13.02	13.26	12.95	12.95									1156
13.14	13.07	12.98	13.05	13.03	13.05	12.94	13.03	13.01	13.02	13.26	12.95	12.95									1156
13.14	13.07	12.99	13.06	13.05	13.05	12.94	13.03	13.01	13.03	13.27	12.95	12.95									1156
13.14	13.07	13	13.06	13.05	13.06	12.95	13.03	13.02	13.03	13.27	12.95	12.96									1155
13.14	13.08	13	13.08	13.05	13.06	12.95	13.04	13.02	13.04	13.3	12.95	12.96									1155
13.15	13.08	13	13.08	13.06	13.07	12.96	13.05	13.02	13.05	13.3	12.96	12.97									1154
13.15	13.08	13	13.08	13.06	13.07	12.96	13.05	13.02	13.05	13.31	12.97	12.97									1155
13.16	13.09	13	13.09	13.07	13.08	12.96	13.06	13.03	13.06	13.31	12.97	12.97									1154
13.17	13.1	13.01	13.09	13.07	13.09	12.97	13.06	13.03	13.06	13.31	12.97	12.98									1152
13.17	13.1	13.03	13.09	13.07	13.09	12.98	13.06	13.04	13.06	13.32	12.98	12.98									1152
13.17	13.11	13.03	13.09	13.08	13.09	12.98	13.06	13.04	13.07	13.32	12.98	12.98									1152
13.18	13.11	13.04	13.1	13.08	13.1	12.99	13.07	13.05	13.07	13.32	12.99	12.99									1151
13.18	13.11	13.04	13.1	13.08	13.1	12.99	13.07	13.05	13.07	13.32	12.99	12.99									1151
13.18	13.12	13.04	13.1	13.08	13.1	12.99	13.07	13.05	13.08	13.32	12.99	13									1150
13.18	13.12	13.05	13.11	13.09	13.1	13	13.08	13.06	13.08	13.32	12.99	13									1150
13.18	13.12	13.05	13.13	13.1	13.11	13	13.09	13.07	13.08	13.33	13	13									1157
13.19	13.12	13.05	13.13	13.11	13.11	13	13.1	13.07	13.08	13.33	13	13									1150
13.19	13.12	13.06	13.13	13.11	13.11	13.01	13.1	13.07	13.08	13.34	13	13.01									1148
13.19	13.12	13.06	13.13	13.12	13.12	13.02	13.1	13.08	13.09	13.34	13.01	13.02									1147
13.19	13.13	13.07	13.14	13.12	13.12	13.02	13.1	13.09	13.09	13.34	13.01	13.02									1147
13.19	13.13	13.07	13.15	13.12	13.13	13.03	13.1	13.09	13.1	13.35	13.01	13.02									1159
13.2	13.13	13.07	13.15	13.12	13.13	13.03	13.1	13.1	13.1	13.35	13.01	13.02									1147
13.2	13.14	13.07	13.15	13.12	13.14	13.03	13.1	13.1	13.1	13.36	13.03	13.02									1147
13.2	13.14	13.08	13.16	13.13	13.14	13.04	13.11	13.1	13.1	13.36	13.03	13.02									1147
13.2	13.14	13.08	13.16	13.13	13.14	13.04	13.11	13.11	13.11	13.36	13.03	13.03									1146
13.2	13.14	13.08	13.16	13.13	13.14	13.04	13.12	13.11	13.11	13.36	13.03	13.03									1146
13.2	13.15	13.08	13.16	13.13	13.15	13.04	13.12	13.11	13.11	13.36	13.04	13.03									1146
13.21	13.15	13.09	13.18	13.13	13.15	13.04	13.12	13.11	13.11	13.37	13.04	13.04									1144
13.21	13.15	13.09	13.19	13.13	13.15	13.05	13.12	13.12	13.12	13.37	13.04	13.04									1145
13.21	13.15	13.09	13.19	13.14	13.15	13.07	13.13	13.12	13.12	13.37	13.04	13.04									1145
13.22	13.15	13.09	13.19	13.14	13.16	13.07	13.13	13.13	13.13	13.38	13.05	13.04									1144
13.22	13.16	13.1	13.2	13.14	13.16	13.07	13.13	13.13	13.13	13.38	13.05	13.04									1144
13.22	13.16	13.11	13.21	13.15	13.17	13.07	13.14	13.13	13.13	13.39	13.06	13.05									1143
13.23	13.16	13.11	13.21	13.15	13.17	13.07	13.14	13.13	13.13	13.39	13.06	13.05									1143
13.24	13.18	13.11	13.21	13.15	13.17	13.08	13.14	13.14	13.13	13.4	13.06	13.06									1142

## Sheet: 110 m Hurdles Male
2010	2011	2012	2013	2014	2015	2016	2017	2018	2019	2020	2021	2022
12.89	12.94	12.8	13	12.94	12.94	12.98	12.9	12.92	12.98	13.11	12.81	12.84
13.01	13	12.97	13.05	12.95	12.97	13.03	13.01	13.08	13	13.14	12.99	12.99
13.09	13	12.98	13.08	12.99	12.98	13.04	13.05	13.12	13.05	13.15	13.01	12.99
13.12	13.04	13.07	13.08	13.01	12.98	13.09	13.09	13.15	13.07	13.18	13.03	13
13.19	13.12	13.08	13.09	13.13	13.03	13.1	13.09	13.16	13.12	13.19	13.06	13
13.22	13.15	13.09	13.12	13.14	13.04	13.12	13.1	13.17	13.12	13.24	13.06	13.03
13.24	13.16	13.09	13.14	13.16	13.06	13.12	13.11	13.21	13.17	13.27	13.1	13.08
13.25	13.2	13.1	13.14	13.16	13.11	13.18	13.14	13.23	13.17	13.29	13.11	13.08
13.27	13.22	13.12	13.16	13.18	13.12	13.19	13.15	13.23	13.18	13.3	13.11	13.1
13.28	13.23	13.13	13.18	13.19	13.13	13.2	13.15	13.26	13.22	13.31	13.12	13.14
13.29	13.24	13.14	13.19	13.19	13.16	13.2	13.18	13.27	13.25	13.34	13.15	13.14
13.29	13.25	13.15	13.2	13.2	13.17	13.21	13.19	13.27	13.27	13.36	13.15	13.15
13.32	13.26	13.18	13.25	13.21	13.17	13.21	13.25	13.27	13.28	13.39	13.16	13.17
13.34	13.27	13.19	13.26	13.23	13.21	13.22	13.26	13.28	13.28	13.4	13.16	13.17
13.34	13.29	13.2	13.26	13.24	13.23	13.24	13.27	13.31	13.29	13.45	13.19	13.17
13.34	13.3	13.23	13.26	13.25	13.25	13.25	13.28	13.31	13.3	13.45	13.21	13.18
13.35	13.32	13.23	13.27	13.27	13.27	13.25	13.3	13.31	13.3	13.47	13.21	13.19
13.36	13.32	13.24	13.28	13.27	13.28	13.27	13.31	13.33	13.31	13.47	13.22	13.21
13.38	13.33	13.24	13.3	13.29	13.28	13.28	13.32	13.34	13.33	13.48	13.23	13.22
13.38	13.35	13.27	13.34	13.29	13.28	13.28	13.33	13.34	13.33	13.49	13.23	13.23
13.39	13.35	13.28	13.35	13.29	13.3	13.28	13.33	13.35	13.34	13.5	13.24	13.23
13.39	13.35	13.3	13.35	13.32	13.31	13.31	13.33	13.36	13.35	13.51	13.24	13.25
13.41	13.35	13.31	13.36	13.33	13.32	13.32	13.34	13.36	13.36	13.52	13.25	13.25
13.41	13.36	13.31	13.38	13.35	13.32	13.33	13.34	13.36	13.37	13.53	13.27	13.26
13.41	13.37	13.32	13.38	13.35	13.32	13.34	13.37	13.37	13.37	13.53	13.27	13.27
13.44	13.37	13.32	13.38	13.35	13.32	13.35	13.37	13.37	13.37	13.53	13.28	13.27
13.44	13.39	13.34	13.39	13.38	13.33	13.35	13.38	13.37	13.37	13.54	13.28	13.27
13.45	13.39	13.34	13.4	13.39	13.34	13.36	13.38	13.38	13.38	13.54	13.3	13.27
13.45	13.4	13.34	13.42	13.39	13.34	13.36	13.39	13.38	13.39	13.55	13.31	13.27
13.47	13.41	13.34	13.43	13.39	13.35	13.38	13.39	13.38	13.39	13.55	13.32	13.28
13.47	13.41	13.35	13.43	13.39	13.36	13.38	13.39	13.39	13.4	13.57	13.32	13.29
13.47	13.42	13.35	13.43	13.41	13.37	13.39	13.39	13.39	13.41	13.57	13.32	13.3
13.48	13.42	13.36	13.44	13.41	13.37	13.39	13.39	13.4	13.43	13.57	13.33	13.3
13.48	13.44	13.36	13.44	13.41	13.38	13.4	13.4	13.4	13.43	13.57	13.35	13.3
13.49	13.44	13.36	13.44	13.41	13.39	13.4	13.4	13.4	13.44	13.58	13.35	13.32
13.5	13.44	13.37	13.44	13.42	13.41	13.41	13.4	13.41	13.44	13.59	13.36	13.34
13.5	13.45	13.37	13.44	13.43	13.42	13.42	13.41	13.44	13.45	13.6	13.37	13.34
13.51	13.45	13.37	13.45	13.43	13.42	13.42	13.41	13.44	13.45	13.6	13.37	13.35
13.51	13.46	13.39	13.46	13.43	13.43	13.43	13.41	13.44	13.45	13.6	13.37	13.35
13.51	13.46	13.39	13.47	13.44	13.44	13.43	13.42	13.44	13.45	13.6	13.37	13.36
13.52	13.46	13.41	13.48	13.44	13.44	13.43	13.42	13.45	13.45	13.6	13.37	13.36
13.52	13.47	13.41	13.48	13.45	13.45	13.44	13.44	13.45	13.45	13.6	13.38	13.36
13.52	13.47	13.42	13.48	13.46	13.46	13.44	13.44	13.46	13.46	13.61	13.38	13.37
13.52	13.48	13.42	13.48	13.46	13.46	13.44	13.45	13.47	13.46	13.61	13.38	13.38
13.54	13.48	13.43	13.48	13.47	13.46	13.45	13.46	13.48	13.46	13.61	13.39	13.39
13.54	13.48	13.44	13.49	13.47	13.47	13.45	13.46	13.48	13.47	13.61	13.4	13.39
13.54	13.48	13.44	13.49	13.48	13.47	13.46	13.47	13.49	13.49	13.63	13.4	13.39
13.54	13.49	13.45	13.49	13.48	13.48	13.47	13.47	13.5	13.49	13.64	13.41	13.4
13.55	13.49	13.45	13.49	13.49	13.48	13.47	13.48	13.5	13.49	13.64	13.41	13.4
13.55	13.49	13.45	13.49	13.49	13.48	13.48	13.48	13.52	13.49	13.66	13.41	13.41
13.55	13.49	13.45	13.49	13.5	13.49	13.48	13.48	13.53	13.49	13.66	13.42	13.41
13.56	13.5	13.46	13.5	13.5	13.49	13.48	13.48	13.53	13.5	13.66	13.42	13.41
13.56	13.5	13.46	13.5	13.51	13.49	13.48	13.49	13.53	13.5	13.67	13.42	13.41
13.56	13.51	13.47	13.5	13.51	13.5	13.48	13.49	13.53	13.51	13.67	13.43	13.42
13.56	13.51	13.47	13.5	13.51	13.5	13.48	13.5	13.54	13.51	13.67	13.43	13.43
13.56	13.51	13.47	13.5	13.53	13.51	13.48	13.5	13.54	13.51	13.68	13.44	13.43
13.56	13.52	13.47	13.51	13.53	13.52	13.49	13.5	13.55	13.51	13.69	13.45	13.43
13.56	13.52	13.48	13.51	13.53	13.53	13.5	13.51	13.55	13.52	13.69	13.45	13.44
13.56	13.54	13.48	13.51	13.54	13.53	13.5	13.52	13.56	13.53	13.7	13.45	13.44
13.57	13.54	13.49	13.52	13.54	13.53	13.51	13.52	13.56	13.54	13.7	13.45	13.45
13.57	13.54	13.49	13.52	13.54	13.54	13.51	13.53	13.56	13.54	13.71	13.46	13.46
13.58	13.54	13.49	13.53	13.55	13.54	13.51	13.53	13.57	13.54	13.73	13.46	13.46
13.58	13.55	13.5	13.53	13.55	13.54	13.52	13.53	13.57	13.54	13.74	13.46	13.46
13.58	13.55	13.5	13.53	13.55	13.54	13.52	13.53	13.57	13.54	13.74	13.47	13.46
13.59	13.55	13.5	13.54	13.55	13.54	13.52	13.54	13.57	13.55	13.75	13.47	13.46
13.59	13.56	13.5	13.55	13.55	13.55	13.53	13.54	13.57	13.55	13.78	13.47	13.47
13.59	13.57	13.5	13.56	13.56	13.55	13.53	13.55	13.58	13.55	13.79	13.47	13.47
13.59	13.57	13.51	13.57	13.56	13.56	13.53	13.55	13.6	13.55	13.8	13.47	13.47
13.6	13.57	13.52	13.58	13.56	13.56	13.53	13.55	13.6	13.56	13.8	13.49	13.47
13.6	13.57	13.53	13.58	13.56	13.56	13.54	13.56	13.6	13.56	13.81	13.5	13.47
13.61	13.58	13.53	13.58	13.57	13.56	13.54	13.56	13.6	13.57	13.81	13.5	13.48
13.61	13.58	13.54	13.59	13.57	13.56	13.54	13.56	13.61	13.57	13.81	13.5	13.48
13.61	13.58	13.54	13.59	13.58	13.56	13.54	13.56	13.61	13.57	13.81	13.51	13.48
13.61	13.58	13.54	13.59	13.58	13.56	13.54	13.56	13.61	13.57	13.82	13.51	13.48
13.61	13.58	13.54	13.59	13.59	13.57	13.54	13.57	13.62	13.58	13.83	13.53	13.48
13.62	13.58	13.55	13.59	13.6	13.57	13.55	13.57	13.63	13.59	13.83	13.54	13.48
13.62	13.59	13.55	13.6	13.61	13.57	13.56	13.58	13.63	13.59	13.84	13.54	13.49
13.62	13.6	13.56	13.6	13.61	13.57	13.56	13.58	13.63	13.59	13.85	13.55	13.49
13.63	13.6	13.56	13.61	13.62	13.58	13.56	13.58	13.63	13.59	13.86	13.55	13.49
13.63	13.61	13.57	13.61	13.62	13.58	13.58	13.59	13.64	13.59	13.86	13.55	13.5
13.63	13.62	13.58	13.61	13.62	13.59	13.58	13.59	13.64	13.59	13.86	13.55	13.5
13.64	13.62	13.58	13.61	13.63	13.59	13.59	13.6	13.64	13.6	13.86	13.55	13.5
13.64	13.62	13.59	13.61	13.63	13.59	13.59	13.6	13.64	13.6	13.86	13.56	13.51
13.64	13.63	13.59	13.62	13.64	13.59	13.59	13.61	13.64	13.6	13.86	13.56	13.51
13.64	13.63	13.59	13.62	13.64	13.59	13.59	13.61	13.64	13.6	13.87	13.56	13.51
13.64	13.63	13.61	13.62	13.64	13.59	13.59	13.61	13.64	13.61	13.88	13.56	13.52
13.64	13.64	13.61	13.63	13.64	13.6	13.6	13.61	13.64	13.61	13.88	13.57	13.52
13.65	13.64	13.62	13.64	13.64	13.6	13.6	13.62	13.65	13.62	13.9	13.57	13.52
13.65	13.64	13.62	13.64	13.65	13.6	13.6	13.62	13.65	13.62	13.9	13.57	13.53
13.65	13.64	13.62	13.64	13.65	13.6	13.6	13.62	13.65	13.62	13.91	13.57	13.53
13.65	13.64	13.63	13.64	13.65	13.61	13.6	13.62	13.65	13.62	13.91	13.58	13.53
13.65	13.64	13.64	13.65	13.65	13.61	13.6	13.63	13.66	13.62	13.91	13.58	13.53
13.65	13.65	13.64	13.65	13.65	13.61	13.6	13.63	13.67	13.63	13.91	13.58	13.54
13.66	13.65	13.64	13.65	13.66	13.61	13.61	13.64	13.68	13.63	13.91	13.58	13.55
13.67	13.66	13.64	13.65	13.67	13.62	13.61	13.64	13.68	13.63	13.92	13.58	13.55
13.67	13.66	13.64	13.65	13.67	13.62	13.61	13.65	13.68	13.63	13.92	13.58	13.55
13.67	13.66	13.64	13.66	13.67	13.62	13.61	13.65	13.69	13.64	13.93	13.59	13.55
13.68	13.67	13.65	13.66	13.67	13.62	13.61	13.65	13.69	13.64	13.93	13.59	13.55
13.68	13.67	13.65	13.66	13.67	13.62	13.62	13.65	13.7	13.65	13.93	13.59	13.56
13.68	13.67	13.65	13.67	13.68	13.62	13.63	13.65	13.7	13.66	13.93	13.59	13.56

## Sheet: 200 m Female
2010	2011	2012	2013	2014	2015	2016	2017	2018	2019	2020	2021	2022
21.98	22.15	21.69	22.13	22.02	21.63	21.78	21.77	21.89	21.74	21.98	21.53	21.45
22.03	22.2	22.09	22.24	22.03	21.66	21.86	21.88	22.04	21.88	22	21.61	21.77
22.32	22.22	22.09	22.26	22.11	21.97	21.99	21.98	22.05	22	22.19	21.78	21.81
22.4	22.24	22.11	22.3	22.18	21.98	22.02	22.02	22.06	22.05	22.45	21.79	21.87
22.41	22.28	22.19	22.31	22.23	22.01	22.05	22.05	22.14	22.16	22.47	21.81	21.92
22.44	22.32	22.19	22.32	22.23	22.07	22.21	22.08	22.16	22.17	22.57	21.89	21.96
22.46	22.35	22.32	22.35	22.27	22.14	22.21	22.09	22.19	22.22	22.63	21.95	21.96
22.47	22.48	22.35	22.4	22.36	22.18	22.25	22.22	22.25	22.22	22.66	21.98	21.97
22.49	22.54	22.37	22.41	22.41	22.2	22.25	22.33	22.3	22.26	22.67	22.03	21.98
22.54	22.55	22.37	22.45	22.46	22.23	22.26	22.39	22.34	22.36	22.69	22.04	21.98
22.54	22.58	22.42	22.46	22.49	22.23	22.29	22.41	22.34	22.4	22.7	22.11	21.99
22.57	22.58	22.42	22.51	22.5	22.24	22.31	22.42	22.37	22.4	22.8	22.11	22.01
22.59	22.58	22.45	22.53	22.53	22.24	22.38	22.46	22.39	22.42	22.86	22.11	22.05
22.59	22.59	22.46	22.55	22.53	22.29	22.39	22.47	22.42	22.45	22.87	22.12	22.11
22.61	22.59	22.52	22.57	22.58	22.32	22.4	22.5	22.42	22.45	22.88	22.18	22.18
22.62	22.62	22.53	22.58	22.6	22.32	22.42	22.5	22.45	22.47	22.91	22.23	22.23
22.65	22.62	22.53	22.58	22.61	22.37	22.46	22.54	22.46	22.5	22.91	22.24	22.26
22.65	22.63	22.55	22.58	22.61	22.43	22.47	22.54	22.47	22.51	22.94	22.26	22.26
22.69	22.63	22.56	22.61	22.64	22.43	22.48	22.54	22.48	22.51	22.94	22.31	22.27
22.71	22.65	22.58	22.61	22.64	22.47	22.49	22.55	22.48	22.52	22.98	22.38	22.27
22.71	22.68	22.61	22.62	22.66	22.5	22.5	22.55	22.49	22.53	23.01	22.43	22.32
22.71	22.68	22.62	22.62	22.67	22.51	22.5	22.56	22.5	22.54	23.01	22.44	22.33
22.72	22.69	22.62	22.62	22.68	22.52	22.5	22.56	22.51	22.55	23.02	22.45	22.36
22.74	22.7	22.63	22.68	22.68	22.55	22.52	22.58	22.53	22.57	23.04	22.47	22.38
22.75	22.71	22.63	22.7	22.68	22.56	22.54	22.59	22.53	22.58	23.05	22.49	22.39
22.78	22.73	22.64	22.71	22.68	22.56	22.54	22.6	22.54	22.58	23.06	22.51	22.4
22.79	22.73	22.64	22.71	22.72	22.6	22.56	22.6	22.55	22.59	23.07	22.54	22.41
22.79	22.76	22.65	22.72	22.72	22.62	22.56	22.6	22.56	22.62	23.07	22.54	22.43
22.8	22.76	22.66	22.73	22.77	22.64	22.56	22.61	22.59	22.63	23.08	22.54	22.44
22.8	22.77	22.68	22.75	22.78	22.67	22.57	22.64	22.59	22.65	23.12	22.54	22.45
22.81	22.79	22.68	22.76	22.78	22.68	22.58	22.64	22.6	22.65	23.13	22.56	22.46
22.83	22.79	22.7	22.77	22.8	22.69	22.6	22.65	22.6	22.65	23.14	22.56	22.46
22.84	22.8	22.7	22.77	22.81	22.7	22.6	22.68	22.62	22.69	23.14	22.57	22.47
22.84	22.81	22.7	22.78	22.81	22.72	22.61	22.68	22.62	22.71	23.15	22.58	22.47
22.86	22.81	22.71	22.78	22.82	22.74	22.61	22.69	22.63	22.74	23.16	22.59	22.5
22.87	22.81	22.71	22.79	22.82	22.74	22.63	22.71	22.63	22.75	23.17	22.6	22.51
22.89	22.82	22.71	22.81	22.83	22.75	22.63	22.71	22.64	22.75	23.17	22.6	22.53
22.9	22.83	22.72	22.83	22.85	22.76	22.63	22.72	22.64	22.77	23.18	22.62	22.55
22.9	22.83	22.72	22.83	22.85	22.76	22.64	22.74	22.67	22.78	23.18	22.64	22.55
22.9	22.84	22.73	22.83	22.87	22.76	22.64	22.74	22.67	22.78	23.2	22.64	22.57
22.9	22.85	22.73	22.84	22.88	22.76	22.65	22.76	22.67	22.78	23.23	22.64	22.57
22.91	22.86	22.73	22.84	22.88	22.77	22.66	22.77	22.69	22.79	23.23	22.69	22.59
22.92	22.86	22.74	22.85	22.89	22.77	22.67	22.77	22.71	22.81	23.24	22.69	22.61
22.92	22.87	22.77	22.85	22.89	22.8	22.69	22.79	22.72	22.83	23.25	22.7	22.62
22.97	22.87	22.77	22.86	22.89	22.82	22.71	22.79	22.73	22.83	23.26	22.7	22.64
22.97	22.89	22.82	22.87	22.9	22.83	22.72	22.8	22.73	22.84	23.26	22.72	22.64
22.97	22.89	22.82	22.88	22.91	22.84	22.73	22.8	22.73	22.85	23.27	22.74	22.64
22.99	22.9	22.82	22.89	22.92	22.84	22.74	22.8	22.74	22.85	23.31	22.74	22.66
22.99	22.91	22.82	22.89	22.92	22.84	22.75	22.81	22.74	22.87	23.31	22.76	22.66
23	22.91	22.83	22.89	22.93	22.85	22.76	22.81	22.74	22.88	23.33	22.77	22.67
23.03	22.91	22.84	22.91	22.94	22.86	22.77	22.81	22.74	22.9	23.33	22.77	22.68
23.03	22.92	22.85	22.91	22.95	22.86	22.78	22.82	22.74	22.9	23.33	22.78	22.7
23.04	22.93	22.85	22.92	22.95	22.87	22.78	22.83	22.75	22.9	23.34	22.78	22.71
23.05	22.93	22.85	22.92	22.96	22.87	22.78	22.84	22.75	22.92	23.35	22.78	22.71
23.05	22.94	22.86	22.93	22.97	22.88	22.79	22.84	22.76	22.92	23.35	22.79	22.71
23.07	22.94	22.89	22.98	22.97	22.88	22.79	22.84	22.77	22.93	23.37	22.79	22.72
23.07	22.94	22.89	22.98	22.98	22.88	22.79	22.86	22.78	22.93	23.37	22.79	22.73
23.07	22.96	22.89	23	23.01	22.89	22.8	22.86	22.8	22.93	23.38	22.79	22.73
23.08	22.97	22.89	23	23.01	22.89	22.8	22.87	22.8	22.94	23.38	22.79	22.74
23.08	22.97	22.89	23	23.01	22.89	22.8	22.87	22.8	22.95	23.39	22.79	22.74
23.08	22.99	22.91	23.01	23.02	22.9	22.8	22.88	22.81	22.95	23.4	22.8	22.76
23.09	22.99	22.92	23.01	23.02	22.92	22.81	22.88	22.81	22.95	23.4	22.81	22.76
23.1	23.1	22.92	23.04	23.02	22.92	22.81	22.88	22.82	22.95	23.41	22.82	22.77
23.1	23.1	22.92	23.04	23.03	22.92	22.83	22.89	22.83	22.95	23.42	22.83	22.77
23.11	23.2	22.93	23.05	23.03	22.93	22.84	22.9	22.84	22.96	23.42	22.83	22.78
23.11	23.2	22.93	23.05	23.03	22.93	22.84	22.9	22.85	22.96	23.42	22.86	22.78
23.12	23.2	22.93	23.07	23.04	22.93	22.85	22.9	22.87	22.97	23.43	22.86	22.78
23.13	23.02	22.94	23.08	23.05	22.94	22.85	22.91	22.87	22.97	23.43	22.86	22.79
23.15	23.03	22.94	23.08	23.05	22.94	22.86	22.92	22.88	22.97	23.43	22.86	22.8
23.16	23.03	22.95	23.1	23.06	22.94	22.86	22.92	22.88	22.97	23.44	22.87	22.81
23.16	23.05	22.96	23.1	23.06	22.95	22.86	22.92	22.88	22.98	23.45	22.87	22.81
23.16	23.06	22.96	23.1	23.06	22.95	22.87	22.93	22.89	22.99	23.45	22.88	22.82
23.17	23.06	22.96	23.1	23.06	22.95	22.88	22.93	22.89	23	23.46	22.88	22.82
23.17	23.06	22.97	23.11	23.06	22.95	22.88	22.93	22.9	23	23.47	22.89	22.82
23.18	23.06	22.98	23.12	23.06	22.95	22.88	22.93	22.92	23.01	23.47	22.89	22.83
23.19	23.06	22.98	23.12	23.08	22.96	22.89	22.94	22.92	23.01	23.48	22.89	22.83
23.21	23.06	22.98	23.13	23.09	22.97	22.89	22.94	22.92	23.01	23.48	22.9	22.84
23.21	23.07	22.98	23.13	23.09	22.97	22.89	22.94	22.93	23.02	23.5	22.9	22.85
23.21	23.07	22.99	23.13	23.1	22.97	22.89	22.95	22.93	23.03	23.5	22.91	22.85
23.21	23.08	23	23.14	23.1	22.99	22.92	22.95	22.93	23.03	23.5	22.91	22.85
23.21	23.09	23.01	23.14	23.12	22.99	22.93	22.95	22.93	23.04	23.5	22.93	22.85
23.22	23.1	23.02	23.15	23.12	22.99	22.94	22.95	22.93	23.04	23.5	22.93	22.86
23.22	23.1	23.02	23.15	23.12	23.02	22.94	22.95	22.93	23.05	23.5	22.93	22.87
23.23	23.1	23.03	23.15	23.12	23.03	22.94	22.95	22.94	23.05	23.5	22.95	22.87
23.23	23.11	23.03	23.15	23.12	23.03	22.95	22.95	22.94	23.05	23.51	22.96	22.89
23.23	23.11	23.03	23.15	23.12	23.03	22.95	22.96	22.94	23.06	23.52	22.96	22.9
23.24	23.12	23.04	23.16	23.12	23.04	22.95	22.96	22.94	23.06	23.52	22.96	22.9
23.24	23.13	23.06	23.16	23.12	23.04	22.95	22.97	22.95	23.06	23.52	22.96	22.91
23.24	23.13	23.08	23.16	23.13	23.04	22.96	22.97	22.95	23.07	23.53	22.96	22.91
23.24	23.14	23.08	23.16	23.14	23.04	22.96	22.98	22.96	23.07	23.53	22.96	22.91
23.24	23.15	23.08	23.17	23.15	23.04	22.97	22.98	22.97	23.07	23.53	22.96	22.91
23.24	23.15	23.09	23.17	23.15	23.04	22.97	22.99	22.97	23.08	23.53	22.96	22.91
23.24	23.16	23.09	23.17	23.15	23.05	22.98	23	22.98	23.08	23.54	22.98	22.91
23.25	23.17	23.09	23.17	23.16	23.06	22.98	23	22.98	23.08	23.55	22.98	22.92
23.25	23.17	23.1	23.18	23.16	23.07	22.99	23	22.99	23.08	23.56	22.99	22.92
23.26	23.2	23.1	23.18	23.16	23.08	22.99	23	22.99	23.09	23.57	22.99	22.93
23.26	23.21	23.11	23.19	23.17	23.08	22.99	23	22.99	23.1	23.57	23	22.93
23.27	23.21	23.12	23.19	23.17	23.08	23	23.01	22.99	23.1	23.57	23	22.95
23.27	23.22	23.12	23.19	23.17	23.08	23	23.01	22.99	23.1	23.58	23	22.95
23.28	23.22	23.12	23.19	23.18	23.08	23	23.03	23	23.11	23.58	23.01	22.95

## Sheet: 200 m Male
2010	2011	2012	2013	2014	2015	2016	2017	2018	2019	2020	2021	2022
19.56	19.26	19.32	19.66	19.68	19.55	19.74	19.77	19.65	19.5	19.76	19.52	19.31
19.72	19.4	19.44	19.79	19.82	19.57	19.75	19.84	19.69	19.7	19.8	19.62	19.49
19.72	19.53	19.84	19.86	19.84	19.8	19.78	19.85	19.75	19.73	19.96	19.68	19.63
19.78	19.8	19.85	19.93	19.95	19.87	19.8	19.9	19.76	19.82	20.22	19.76	19.76
19.79	19.91	19.85	19.97	19.96	19.87	19.81	19.95	19.81	19.86	20.23	19.81	19.77
19.97	19.95	19.86	19.98	19.97	19.88	19.85	19.97	19.84	19.87	20.23	19.84	19.8
19.99	20.05	19.9	19.98	19.98	19.88	19.88	19.97	19.9	19.87	20.24	19.88	19.8
20.08	20.13	19.91	20.01	19.98	19.93	19.92	20.01	19.93	19.88	20.24	19.91	19.82
20.1	20.15	20.02	20.07	20.06	19.94	19.95	20.01	19.93	19.91	20.24	19.99	19.83
20.11	20.16	20.1	20.1	20.08	19.97	19.96	20.01	19.96	19.93	20.24	19.99	19.87
20.14	20.16	20.11	20.12	20.08	19.99	19.97	20.02	19.97	19.95	20.33	20.02	19.89
20.16	20.18	20.13	20.13	20.13	20.02	19.97	20.04	19.98	19.97	20.35	20.03	19.91
20.23	20.19	20.14	20.13	20.14	20.02	20	20.1	19.99	19.98	20.37	20.06	19.92
20.23	20.2	20.16	20.13	20.14	20.02	20.01	20.11	19.99	20.03	20.39	20.06	19.92
20.24	20.2	20.16	20.15	20.16	20.03	20.02	20.11	20	20.04	20.4	20.08	19.93
20.29	20.25	20.21	20.2	20.16	20.03	20.07	20.14	20	20.04	20.41	20.1	19.96
20.29	20.25	20.22	20.21	20.17	20.04	20.09	20.14	20.01	20.04	20.44	20.1	19.96
20.3	20.27	20.23	20.21	20.19	20.05	20.09	20.15	20.04	20.08	20.45	20.11	19.97
20.31	20.28	20.27	20.21	20.19	20.09	20.1	20.16	20.04	20.08	20.45	20.11	20
20.36	20.29	20.28	20.22	20.22	20.11	20.11	20.17	20.04	20.08	20.45	20.13	20
20.37	20.3	20.28	20.23	20.22	20.12	20.12	20.18	20.07	20.08	20.46	20.13	20.01
20.38	20.31	20.3	20.23	20.22	20.13	20.12	20.18	20.1	20.09	20.47	20.14	20.02
20.38	20.31	20.31	20.23	20.25	20.14	20.13	20.19	20.11	20.09	20.47	20.15	20.04
20.38	20.32	20.32	20.24	20.25	20.14	20.13	20.2	20.13	20.12	20.49	20.16	20.05
20.38	20.33	20.33	20.26	20.25	20.14	20.14	20.2	20.13	20.14	20.5	20.16	20.05
20.39	20.33	20.33	20.26	20.27	20.16	20.14	20.21	20.13	20.14	20.5	20.16	20.07
20.4	20.38	20.33	20.27	20.27	20.17	20.15	20.21	20.15	20.14	20.52	20.17	20.07
20.41	20.38	20.33	20.27	20.27	20.18	20.16	20.22	20.16	20.15	20.52	20.18	20.08
20.41	20.39	20.34	20.3	20.28	20.18	20.16	20.24	20.18	20.16	20.52	20.18	20.1
20.42	20.39	20.36	20.32	20.28	20.18	20.16	20.24	20.19	20.17	20.54	20.2	20.12
20.42	20.41	20.37	20.32	20.3	20.2	20.17	20.25	20.19	20.21	20.56	20.2	20.13
20.43	20.41	20.37	20.34	20.3	20.21	20.17	20.25	20.21	20.23	20.56	20.2	20.13
20.43	20.42	20.38	20.35	20.32	20.22	20.19	20.25	20.21	20.23	20.56	20.2	20.13
20.43	20.43	20.38	20.35	20.32	20.22	20.19	20.27	20.22	20.24	20.58	20.21	20.14
20.44	20.43	20.38	20.36	20.33	20.23	20.2	20.27	20.23	20.24	20.58	20.21	20.15
20.46	20.43	20.38	20.37	20.33	20.23	20.2	20.27	20.23	20.24	20.59	20.22	20.15
20.46	20.44	20.39	20.37	20.34	20.24	20.21	20.27	20.23	20.26	20.6	20.22	20.16
20.46	20.44	20.4	20.37	20.34	20.24	20.21	20.27	20.23	20.27	20.61	20.22	20.18
20.47	20.45	20.4	20.38	20.35	20.25	20.23	20.28	20.23	20.27	20.61	20.22	20.19
20.48	20.45	20.42	20.38	20.35	20.26	20.24	20.29	20.23	20.27	20.61	20.24	20.19
20.49	20.46	20.42	20.39	20.36	20.27	20.24	20.29	20.24	20.28	20.62	20.24	20.19
20.49	20.46	20.43	20.39	20.36	20.29	20.25	20.3	20.25	20.28	20.63	20.25	20.2
20.49	20.49	20.43	20.41	20.36	20.29	20.26	20.3	20.26	20.28	20.63	20.25	20.2
20.49	20.49	20.43	20.41	20.37	20.3	20.26	20.3	20.26	20.29	20.64	20.26	20.2
20.49	20.49	20.44	20.41	20.37	20.3	20.26	20.31	20.26	20.29	20.64	20.27	20.21
20.5	20.5	20.45	20.42	20.37	20.3	20.27	20.32	20.27	20.29	20.64	20.28	20.21
20.51	20.51	20.45	20.44	20.37	20.31	20.27	20.32	20.27	20.31	20.64	20.29	20.22
20.52	20.51	20.45	20.44	20.38	20.32	20.29	20.32	20.28	20.31	20.65	20.29	20.22
20.53	20.51	20.45	20.44	20.38	20.33	20.3	20.32	20.28	20.31	20.65	20.29	20.23
20.53	20.51	20.46	20.44	20.38	20.34	20.31	20.32	20.3	20.31	20.65	20.29	20.25
20.54	20.51	20.46	20.45	20.38	20.34	20.31	20.33	20.32	20.33	20.66	20.3	20.26
20.54	20.51	20.47	20.45	20.38	20.34	20.31	20.33	20.33	20.33	20.66	20.31	20.26
20.54	20.51	20.47	20.45	20.38	20.36	20.31	20.33	20.33	20.33	20.66	20.31	20.26
20.54	20.51	20.47	20.45	20.39	20.37	20.31	20.34	20.34	20.34	20.67	20.31	20.26
20.54	20.52	20.47	20.46	20.39	20.37	20.32	20.34	20.34	20.34	20.67	20.31	20.26
20.55	20.52	20.47	20.46	20.4	20.37	20.32	20.35	20.34	20.34	20.67	20.32	20.26
20.55	20.52	20.48	20.46	20.4	20.38	20.33	20.35	20.35	20.35	20.68	20.33	20.27
20.57	20.52	20.48	20.47	20.4	20.38	20.34	20.37	20.36	20.35	20.68	20.34	20.28
20.58	20.52	20.48	20.47	20.41	20.39	20.34	20.37	20.36	20.36	20.68	20.34	20.28
20.59	20.53	20.48	20.48	20.41	20.39	20.35	20.37	20.37	20.36	20.69	20.34	20.28
20.59	20.53	20.48	20.48	20.41	20.39	20.36	20.37	20.37	20.37	20.69	20.34	20.28
20.6	20.53	20.49	20.49	20.41	20.39	20.36	20.37	20.38	20.37	20.7	20.35	20.28
20.6	20.53	20.5	20.49	20.41	20.4	20.37	20.38	20.38	20.37	20.7	20.35	20.29
20.61	20.54	20.5	20.49	20.42	20.4	20.37	20.38	20.38	20.37	20.71	20.35	20.29
20.61	20.54	20.5	20.49	20.42	20.41	20.37	20.38	20.38	20.37	20.71	20.36	20.29
20.61	20.54	20.5	20.49	20.43	20.42	20.38	20.38	20.38	20.37	20.71	20.36	20.3
20.62	20.54	20.51	20.5	20.43	20.42	20.38	20.38	20.38	20.39	20.71	20.36	20.32
20.63	20.54	20.51	20.51	20.43	20.42	20.39	20.39	20.39	20.39	20.72	20.37	20.33
20.63	20.55	20.51	20.51	20.43	20.42	20.39	20.39	20.39	20.39	20.72	20.37	20.33
20.63	20.55	20.52	20.52	20.44	20.42	20.39	20.39	20.39	20.4	20.72	20.38	20.33
20.63	20.55	20.52	20.52	20.44	20.42	20.4	20.39	20.39	20.4	20.72	20.39	20.33
20.63	20.55	20.52	20.52	20.44	20.43	20.4	20.4	20.4	20.41	20.72	20.39	20.34
20.63	20.55	20.52	20.52	20.44	20.44	20.4	20.4	20.4	20.41	20.73	20.39	20.34
20.63	20.55	20.53	20.53	20.45	20.45	20.4	20.4	20.4	20.41	20.73	20.4	20.34
20.63	20.56	20.53	20.53	20.45	20.45	20.41	20.4	20.41	20.42	20.73	20.41	20.34
20.64	20.56	20.53	20.53	20.45	20.45	20.41	20.4	20.41	20.42	20.73	20.41	20.35
20.64	20.56	20.53	20.54	20.45	20.45	20.42	20.41	20.41	20.42	20.73	20.41	20.35
20.64	20.56	20.54	20.54	20.46	20.45	20.42	20.41	20.41	20.42	20.74	20.42	20.37
20.64	20.56	20.54	20.54	20.46	20.45	20.42	20.41	20.41	20.43	20.74	20.42	20.37
20.64	20.57	20.54	20.55	20.46	20.46	20.42	20.42	20.42	20.43	20.75	20.42	20.37
20.65	20.57	20.54	20.55	20.46	20.46	20.42	20.42	20.43	20.43	20.75	20.43	20.37
20.65	20.57	20.54	20.55	20.47	20.46	20.42	20.42	20.43	20.43	20.75	20.44	20.38
20.65	20.57	20.54	20.55	20.48	20.46	20.43	20.43	20.43	20.44	20.75	20.44	20.38
20.65	20.57	20.54	20.56	20.48	20.46	20.43	20.43	20.43	20.44	20.76	20.44	20.38
20.67	20.58	20.54	20.57	20.48	20.47	20.43	20.43	20.43	20.45	20.76	20.44	20.38
20.67	20.58	20.54	20.57	20.49	20.47	20.43	20.43	20.43	20.46	20.76	20.45	20.38
20.68	20.59	20.55	20.57	20.49	20.47	20.44	20.44	20.44	20.46	20.77	20.45	20.38
20.68	20.59	20.55	20.57	20.49	20.48	20.44	20.44	20.45	20.47	20.77	20.45	20.39
20.68	20.59	20.55	20.58	20.49	20.49	20.44	20.45	20.45	20.48	20.78	20.46	20.39
20.69	20.59	20.55	20.59	20.49	20.49	20.44	20.45	20.45	20.48	20.78	20.46	20.4
20.69	20.59	20.55	20.59	20.49	20.49	20.44	20.46	20.46	20.48	20.78	20.46	20.4
20.7	20.6	20.56	20.6	20.5	20.5	20.45	20.46	20.46	20.48	20.78	20.47	20.4
20.7	20.6	20.56	20.6	20.5	20.51	20.45	20.47	20.46	20.49	20.79	20.47	20.4
20.7	20.6	20.56	20.6	20.5	20.51	20.45	20.47	20.46	20.49	20.79	20.48	20.41
20.7	20.6	20.57	20.6	20.5	20.51	20.45	20.47	20.46	20.49	20.79	20.48	20.41
20.71	20.61	20.57	20.6	20.51	20.52	20.45	20.48	20.46	20.49	20.8	20.48	20.41
20.71	20.61	20.57	20.6	20.51	20.52	20.45	20.48	20.46	20.49	20.8	20.48	20.41
20.71	20.62	20.57	20.6	20.51	20.53	20.45	20.48	20.46	20.49	20.8	20.48	20.41
20.71	20.62	20.57	20.6	20.51	20.53	20.45	20.49	20.46	20.5	20.8	20.49	20.41
20.71	20.62	20.57	20.6	20.51	20.53	20.45	20.49	20.47	20.5	20.81	20.49	20.41
20.49	20.49	20.49	20.49	20.49	20.49	20.49	20.49	20.49	20.49	20.49

## Sheet: 400 m Female
2010	2011	2012	2013	2014	2015	2016	2017	2018	2019	2020	2021	2022
49.64	49.56	49.16	49.33	49.48	49.26	49.44	49.46	48.97	48.14	50.42	48.36	48.99
49.89	49.59	49.28	49.41	49.66	49.67	49.51	49.65	49.08	48.37	50.5	49.2	49.11
49.92	49.66	49.54	49.8	50.03	49.83	49.71	49.72	49.52	49.47	50.52	49.22	49.44
50.04	49.84	49.7	49.86	50.05	49.95	49.83	49.88	49.62	49.6	50.98	49.34	49.75
50.04	49.92	49.72	49.92	50.12	49.99	49.9	49.92	49.8	49.61	51.13	49.46	49.8
50.1	50.05	49.78	49.94	50.16	50.14	49.91	50	49.99	50.2	51.22	49.51	49.86
50.15	50.24	50	50.01	50.37	50.16	49.94	50.05	50.07	50.38	51.23	49.53	49.87
50.43	50.45	50.06	50.19	50.46	50.22	50.04	50.13	50.07	50.48	51.33	49.57	49.87
50.52	50.67	50.08	50.19	50.53	50.24	50.23	50.14	50.08	50.59	51.35	49.71	49.99
50.53	50.69	50.34	50.28	50.55	50.32	50.25	50.14	50.15	50.6	51.51	49.78	50.05
50.64	50.7	50.43	50.47	50.59	50.37	50.29	50.29	50.31	50.66	51.52	49.91	50.15
50.67	50.71	50.48	50.5	50.74	50.47	50.4	50.32	50.41	50.7	51.57	49.97	50.18
50.76	50.73	50.5	50.55	50.81	50.5	50.43	50.36	50.45	50.78	51.65	50.02	50.18
50.81	50.84	50.55	50.6	50.81	50.5	50.64	50.4	50.52	50.81	51.67	50.03	50.19
50.85	50.85	50.61	50.7	50.84	50.62	50.7	50.56	50.57	50.83	51.7	50.1	50.28
50.87	50.86	50.63	50.71	50.87	50.68	50.72	50.64	50.63	50.85	51.7	50.11	50.35
50.88	50.92	50.71	50.77	50.98	50.71	50.84	50.76	50.63	50.94	51.71	50.14	50.42
50.88	50.92	50.72	50.84	51	50.82	50.88	50.85	50.65	50.96	51.71	50.28	50.45
50.88	50.97	50.85	50.86	51	50.84	50.9	51.06	50.69	50.98	51.73	50.29	50.49
51.02	50.98	50.87	50.86	51.05	50.84	50.91	51.09	50.69	51	51.76	50.29	50.5
51.09	51.01	50.88	50.86	51.06	50.86	51.02	51.12	50.77	51.02	51.8	50.37	50.53
51.16	51.06	50.91	50.86	51.11	50.87	51.03	51.15	50.78	51.02	51.84	50.38	50.67
51.24	51.08	51	50.91	51.21	50.89	51.04	51.18	50.79	51.03	51.84	50.38	50.67
51.32	51.1	51.04	51.04	51.23	50.97	51.05	51.21	50.82	51.09	51.84	50.59	50.71
51.41	51.17	51.06	51.05	51.23	51.07	51.05	51.25	50.89	51.13	51.85	50.68	50.71
51.41	51.2	51.08	51.1	51.29	51.09	51.06	51.28	50.99	51.14	51.88	50.7	50.74
51.42	51.24	51.09	51.12	51.3	51.14	51.09	51.3	51.12	51.17	51.88	50.7	50.84
51.48	51.26	51.1	51.15	51.3	51.14	51.11	51.32	51.13	51.17	51.99	50.74	50.88
51.48	51.4	51.11	51.17	51.32	51.18	51.17	51.35	51.14	51.18	51.99	50.76	50.89
51.49	51.42	51.12	51.19	51.33	51.24	51.17	51.37	51.18	51.21	52.04	50.77	50.91
51.51	51.43	51.13	51.19	51.36	51.27	51.23	51.38	51.21	51.22	52.06	50.79	50.93
51.52	51.47	51.13	51.32	51.38	51.28	51.25	51.41	51.21	51.22	52.15	50.8	50.93
51.52	51.49	51.19	51.38	51.38	51.3	51.26	51.42	51.22	51.25	52.15	50.82	50.94
51.55	51.5	51.19	51.42	51.38	51.31	51.29	51.46	51.22	51.25	52.15	50.84	50.97
51.63	51.52	51.22	51.43	51.39	51.37	51.32	51.46	51.22	51.28	52.2	50.84	51.01
51.63	51.53	51.22	51.49	51.41	51.37	51.38	51.5	51.24	51.3	52.21	50.85	51.02
51.64	51.55	51.23	51.54	51.44	51.39	51.39	51.51	51.29	51.31	52.21	50.87	51.05
51.65	51.58	51.23	51.54	51.44	51.4	51.39	51.52	51.3	51.34	52.26	50.91	51.06
51.65	51.58	51.24	51.56	51.49	51.42	51.39	51.53	51.31	51.34	52.36	50.96	51.09
51.67	51.61	51.25	51.58	51.55	51.42	51.42	51.57	51.32	51.36	52.36	50.98	51.13
51.71	51.62	51.26	51.6	51.56	51.43	51.43	51.61	51.32	51.36	52.38	51.02	51.15
51.73	51.62	51.26	51.62	51.58	51.44	51.47	51.61	51.33	51.47	52.41	51.02	51.17
51.75	51.66	51.27	51.62	51.58	51.45	51.48	51.62	51.35	51.48	52.42	51.04	51.17
51.8	51.66	51.28	51.62	51.62	51.48	51.5	51.62	51.36	51.51	52.43	51.06	51.18
51.8	51.67	51.31	51.62	51.66	51.48	51.5	51.62	51.36	51.51	52.44	51.08	51.21
51.82	51.69	51.33	51.63	51.67	51.49	51.54	51.63	51.36	51.51	52.45	51.08	51.21
51.84	51.69	51.42	51.67	51.68	51.49	51.55	51.63	51.4	51.52	52.46	51.14	51.22
51.87	51.71	51.43	51.67	51.68	51.5	51.6	51.65	51.4	51.53	52.46	51.15	51.22
51.87	51.73	51.43	51.68	51.69	51.5	51.62	51.66	51.41	51.53	52.48	51.16	51.22
51.93	51.76	51.46	51.73	51.7	51.51	51.63	51.67	51.46	51.55	52.49	51.21	51.22
51.94	51.77	51.46	51.77	51.72	51.52	51.64	51.67	51.49	51.56	52.49	51.21	51.24
51.96	51.79	51.47	51.78	51.72	51.53	51.66	51.7	51.5	51.56	52.5	51.21	51.24
51.97	51.82	51.53	51.78	51.72	51.61	51.67	51.71	51.51	51.57	52.51	51.23	51.24
52.01	51.84	51.54	51.82	51.72	51.66	51.69	51.71	51.53	51.58	52.51	51.25	51.24
52.03	51.84	51.54	51.83	51.73	51.67	51.69	51.72	51.57	51.59	52.52	51.28	51.25
52.06	51.84	51.57	51.83	51.73	51.69	51.7	51.76	51.58	51.6	52.53	51.3	51.25
52.09	51.84	51.6	51.83	51.76	51.7	51.72	51.8	51.6	51.6	52.54	51.32	51.26
52.11	51.85	51.61	51.86	51.77	51.72	51.74	51.81	51.6	51.62	52.55	51.32	51.26
52.13	51.86	51.67	51.87	51.78	51.74	51.74	51.81	51.62	51.62	52.57	51.34	51.28
52.13	51.86	51.68	51.88	51.78	51.76	51.75	51.81	51.65	51.63	52.61	51.34	51.29
52.13	51.93	51.68	51.9	51.8	51.77	51.75	51.81	51.67	51.66	52.62	51.41	51.3
52.16	51.94	51.7	51.93	51.83	51.78	51.76	51.82	51.69	51.69	52.62	51.42	51.3
52.18	51.95	51.7	51.93	51.84	51.79	51.82	51.83	51.74	51.71	52.62	51.44	51.31
52.19	51.95	51.72	51.94	51.84	51.79	51.83	51.86	51.76	51.72	52.66	51.45	51.38
52.2	51.96	51.73	51.95	51.87	51.83	51.84	51.87	51.76	51.73	52.67	51.45	51.41
52.2	51.97	51.76	51.97	51.87	51.85	51.84	51.88	51.76	51.73	52.67	51.45	51.43
52.25	52.03	51.82	51.98	51.91	51.86	51.85	51.89	51.79	51.75	52.68	51.49	51.45
52.27	52.03	51.85	52.01	51.92	51.88	51.87	51.9	51.8	51.75	52.68	51.5	51.47
52.28	52.08	51.85	52.01	51.94	51.93	51.88	51.9	51.82	51.75	52.7	51.5	51.5
52.29	52.08	51.87	52.01	51.95	51.93	51.89	51.9	51.82	51.77	52.7	51.51	51.5
52.29	52.09	51.89	52.02	51.95	51.93	51.92	51.91	51.84	51.83	52.7	51.52	51.5
52.3	52.09	51.93	52.02	51.96	51.95	51.92	51.91	51.86	51.84	52.7	51.55	51.5
52.32	52.12	51.96	52.03	51.96	51.97	51.93	51.92	51.86	51.84	52.7	51.57	51.51
52.34	52.14	51.97	52.05	52.06	51.98	51.95	51.93	51.87	51.86	52.72	51.57	51.51
52.35	52.15	51.98	52.06	52.06	51.98	51.96	51.94	51.87	51.87	52.73	51.6	51.53
52.35	52.15	52	52.06	52.08	52	51.97	51.94	51.89	51.87	52.75	51.6	51.54
52.36	52.15	52	52.07	52.09	52.01	51.99	51.98	51.9	51.88	52.76	51.61	51.54
52.38	52.17	52.02	52.08	52.1	52.02	52	51.99	51.91	51.9	52.77	51.63	51.55
52.4	52.18	52.02	52.1	52.11	52.04	52	51.99	51.92	51.91	52.77	51.64	51.62
52.41	52.19	52.06	52.13	52.11	52.04	52.01	51.99	51.94	51.92	52.77	51.64	51.62
52.41	52.21	52.07	52.13	52.13	52.05	52.01	52	51.95	51.95	52.78	51.65	51.63
52.43	52.22	52.07	52.14	52.14	52.07	52.01	52	51.97	51.96	52.81	51.65	51.64
52.43	52.23	52.09	52.14	52.15	52.08	52.02	52	51.98	51.97	52.82	51.67	51.67
52.45	52.23	52.1	52.15	52.16	52.09	52.02	52	51.99	51.98	52.83	51.68	51.71
52.45	52.24	52.11	52.16	52.17	52.09	52.03	52.01	52	52.02	52.84	51.7	51.71
52.45	52.25	52.11	52.16	52.19	52.11	52.04	52.02	52.04	52.03	52.84	51.72	51.72
52.45	52.26	52.11	52.16	52.2	52.13	52.05	52.03	52.04	52.06	52.84	51.72	51.72
52.46	52.27	52.11	52.17	52.2	52.17	52.06	52.03	52.05	52.06	52.89	51.73	51.73
52.47	52.28	52.12	52.18	52.21	52.18	52.07	52.04	52.05	52.07	52.9	51.74	51.73
52.48	52.28	52.12	52.19	52.22	52.19	52.08	52.05	52.06	52.09	52.9	51.74	51.73
52.49	52.28	52.14	52.19	52.22	52.2	52.08	52.05	52.07	52.12	52.91	51.74	51.73
52.51	52.29	52.14	52.22	52.22	52.21	52.09	52.05	52.08	52.12	52.93	51.77	51.75
52.51	52.31	52.15	52.22	52.25	52.23	52.09	52.07	52.08	52.15	52.96	51.77	51.76
52.51	52.32	52.16	52.24	52.26	52.23	52.09	52.08	52.09	52.16	52.96	51.78	51.76
52.52	52.32	52.19	52.25	52.28	52.25	52.1	52.11	52.11	52.16	52.98	51.78	51.76
52.52	52.33	52.2	52.25	52.3	52.25	52.11	52.13	52.12	52.18	52.98	51.81	51.77
52.52	52.35	52.2	52.28	52.3	52.25	52.11	52.14	52.13	52.18	53.01	51.82	51.8
52.53	52.39	52.22	52.28	52.32	52.25	52.11	52.15	52.14	52.19	53.01	51.82	51.81
52.54	52.4	52.23	52.29	52.32	52.25	52.12	52.15	52.14	52.2	53.02	51.84	51.82
52.55	52.41	52.25	52.29	52.35	52.28	52.13	52.16	52.14	52.21	53.02	51.84	51.82

## Sheet: 400 m Male
2010	2011	2012	2013	2014	2015	2016	2017	2018	2019	2020	2021	2022
44.13	44.35	43.94	43.74	43.74	43.48	43.03	43.62	43.61	43.45	44.91	43.85	43.56
44.4	44.36	44.12	43.96	43.92	43.65	43.76	43.7	43.87	43.48	44.98	43.85	43.7
44.54	44.65	44.43	44.4	44.01	43.72	43.85	43.84	43.94	43.64	45.05	43.88	44.02
44.61	44.65	44.45	44.52	44.36	43.78	44.01	43.89	44.07	44.15	45.07	43.93	44.13
44.7	44.68	44.49	44.54	44.38	43.93	44.22	44.02	44.13	44.23	45.21	44.03	44.21
44.71	44.69	44.52	44.61	44.43	43.93	44.24	44.19	44.21	44.23	45.25	44.07	44.28
44.72	44.71	44.56	44.73	44.53	44.11	44.25	44.22	44.23	44.25	45.31	44.3	44.33
44.79	44.74	44.67	44.73	44.53	44.27	44.36	44.47	44.33	44.29	45.37	44.44	44.34
44.8	44.78	44.75	44.75	44.59	44.27	44.38	44.47	44.34	44.31	45.4	44.47	44.35
44.81	44.78	44.77	44.82	44.71	44.36	44.46	44.48	44.35	44.37	45.46	44.48	44.35
44.84	44.79	44.8	44.84	44.75	44.41	44.48	44.5	44.43	44.4	45.47	44.52	44.43
44.84	44.82	44.83	44.93	44.78	44.41	44.6	44.51	44.54	44.4	45.5	44.56	44.47
44.84	44.83	44.83	44.94	44.79	44.44	44.65	44.53	44.55	44.41	45.53	44.58	44.47
44.86	44.84	44.84	44.95	44.89	44.45	44.69	44.55	44.58	44.46	45.55	44.6	44.54
44.87	44.86	44.87	45.05	44.92	44.5	44.71	44.6	44.59	44.53	45.56	44.61	44.63
44.89	44.88	44.91	45.08	44.97	44.54	44.77	44.66	44.6	44.6	45.58	44.64	44.64
44.93	44.91	44.92	45.08	44.98	44.54	44.79	44.74	44.62	44.63	45.59	44.71	44.66
44.98	44.95	44.93	45.09	45	44.54	44.79	44.74	44.63	44.63	45.64	44.73	44.68
44.99	44.98	44.96	45.1	45	44.64	44.81	44.78	44.67	44.69	45.64	44.74	44.74
45.01	45.01	44.96	45.14	45	44.65	44.81	44.79	44.69	44.73	45.65	44.79	44.74
45.01	45.05	44.97	45.18	45.02	44.67	44.82	44.84	44.7	44.77	45.65	44.81	44.78
45.01	45.07	45	45.19	45.03	44.69	44.82	44.85	44.73	44.78	45.65	44.86	44.79
45.05	45.11	45.01	45.19	45.03	44.72	44.85	44.87	44.73	44.81	45.76	44.92	44.87
45.07	45.13	45.06	45.21	45.04	44.74	44.96	44.9	44.74	44.84	45.76	44.94	44.87
45.1	45.19	45.06	45.23	45.05	44.75	45	44.92	44.81	44.84	45.77	44.94	44.87
45.12	45.22	45.08	45.23	45.07	44.79	45	44.95	44.85	44.85	45.78	44.95	44.93
45.12	45.23	45.1	45.24	45.08	44.8	45.03	44.99	44.86	44.9	45.78	44.97	44.95
45.12	45.24	45.11	45.25	45.09	44.81	45.04	44.99	44.87	44.96	45.8	45	44.96
45.12	45.26	45.12	45.26	45.09	44.84	45.06	45	44.88	44.99	45.81	45.01	44.99
45.15	45.27	45.13	45.28	45.09	44.89	45.06	45.01	44.91	45	45.82	45.02	45
45.18	45.29	45.13	45.31	45.11	44.93	45.07	45.02	44.93	45.02	45.82	45.03	45
45.21	45.29	45.13	45.33	45.11	44.93	45.07	45.05	44.94	45.03	45.82	45.04	45.03
45.22	45.3	45.18	45.33	45.13	44.95	45.1	45.07	44.94	45.07	45.83	45.04	45.03
45.24	45.3	45.19	45.35	45.13	44.95	45.12	45.08	45	45.09	45.83	45.07	45.04
45.24	45.3	45.19	45.35	45.17	45	45.12	45.09	45.02	45.13	45.84	45.09	45.04
45.24	45.34	45.2	45.36	45.17	45	45.13	45.09	45.03	45.15	45.84	45.12	45.06
45.28	45.41	45.2	45.37	45.18	45.01	45.14	45.1	45.03	45.15	45.88	45.13	45.07
45.28	45.41	45.22	45.41	45.19	45.01	45.17	45.12	45.07	45.17	45.96	45.14	45.07
45.28	45.42	45.23	45.42	45.21	45.04	45.18	45.13	45.07	45.18	45.98	45.16	45.08
45.29	45.42	45.25	45.45	45.21	45.06	45.22	45.14	45.08	45.19	45.98	45.17	45.08
45.32	45.42	45.25	45.46	45.22	45.09	45.23	45.15	45.09	45.19	45.99	45.17	45.08
45.37	45.42	45.25	45.47	45.25	45.09	45.25	45.16	45.09	45.21	46	45.17	45.09
45.38	45.42	45.3	45.48	45.27	45.09	45.25	45.16	45.11	45.23	46.01	45.18	45.11
45.39	45.44	45.31	45.48	45.27	45.09	45.26	45.18	45.11	45.24	46.03	45.18	45.12
45.4	45.46	45.34	45.49	45.28	45.1	45.27	45.19	45.13	45.25	46.05	45.25	45.12
45.44	45.46	45.36	45.5	45.29	45.13	45.27	45.19	45.14	45.25	46.1	45.27	45.14
45.45	45.46	45.36	45.5	45.3	45.13	45.27	45.19	45.15	45.26	46.1	45.27	45.16
45.45	45.47	45.36	45.5	45.32	45.15	45.3	45.2	45.17	45.28	46.11	45.28	45.17
45.48	45.51	45.38	45.51	45.33	45.15	45.31	45.21	45.19	45.28	46.12	45.29	45.18
45.49	45.51	45.39	45.53	45.36	45.18	45.33	45.21	45.22	45.29	46.12	45.3	45.18
45.5	45.51	45.4	45.53	45.36	45.19	45.34	45.23	45.22	45.29	46.14	45.32	45.18
45.5	45.51	45.41	45.54	45.37	45.19	45.35	45.23	45.22	45.3	46.15	45.34	45.18
45.5	45.53	45.43	45.56	45.37	45.22	45.36	45.24	45.24	45.33	46.15	45.34	45.23
45.51	45.54	45.43	45.56	45.4	45.22	45.38	45.26	45.24	45.36	46.15	45.36	45.23
45.52	45.55	45.44	45.59	45.4	45.23	45.39	45.3	45.25	45.37	46.15	45.36	45.25
45.54	45.56	45.45	45.61	45.41	45.24	45.39	45.32	45.25	45.39	46.15	45.36	45.25
45.55	45.56	45.46	45.62	45.41	45.25	45.4	45.32	45.26	45.41	46.16	45.37	45.25
45.55	45.56	45.46	45.62	45.42	45.25	45.4	45.34	45.26	45.42	46.19	45.37	45.26
45.55	45.58	45.47	45.62	45.42	45.25	45.42	45.34	45.26	45.43	46.2	45.38	45.26
45.56	45.59	45.47	45.62	45.44	45.26	45.42	45.37	45.28	45.46	46.25	45.4	45.27
45.56	45.6	45.47	45.63	45.44	45.26	45.42	45.38	45.28	45.46	46.25	45.4	45.28
45.58	45.6	45.48	45.64	45.45	45.27	45.43	45.39	45.28	45.47	46.25	45.41	45.28
45.59	45.61	45.48	45.65	45.46	45.28	45.44	45.39	45.3	45.47	46.25	45.42	45.3
45.6	45.61	45.51	45.65	45.46	45.29	45.44	45.4	45.3	45.49	46.26	45.43	45.35
45.6	45.61	45.51	45.66	45.46	45.3	45.45	45.41	45.35	45.49	46.26	45.44	45.36
45.62	45.62	45.52	45.67	45.47	45.3	45.45	45.41	45.35	45.49	46.26	45.44	45.36
45.62	45.63	45.52	45.67	45.47	45.36	45.47	45.42	45.38	45.52	46.29	45.45	45.36
45.63	45.63	45.52	45.69	45.5	45.36	45.5	45.43	45.4	45.52	46.29	45.45	45.36
45.63	45.63	45.54	45.69	45.52	45.38	45.5	45.44	45.42	45.54	46.29	45.46	45.37
45.65	45.64	45.57	45.7	45.53	45.39	45.51	45.44	45.42	45.54	46.3	45.49	45.37
45.66	45.68	45.58	45.71	45.53	45.39	45.51	45.44	45.45	45.59	46.3	45.51	45.38
45.68	45.69	45.59	45.71	45.54	45.41	45.51	45.45	45.47	45.59	46.33	45.51	45.38
45.69	45.7	45.6	45.71	45.54	45.41	45.51	45.45	45.47	45.6	46.34	45.51	45.39
45.69	45.7	45.6	45.71	45.55	45.42	45.52	45.48	45.48	45.6	46.35	45.51	45.4
45.69	45.7	45.6	45.72	45.55	45.42	45.53	45.48	45.49	45.61	46.36	45.51	45.4
45.7	45.7	45.61	45.72	45.56	45.42	45.54	45.5	45.49	45.61	46.38	45.53	45.4
45.71	45.71	45.61	45.73	45.56	45.42	45.54	45.51	45.5	45.61	46.38	45.54	45.4
45.71	45.71	45.61	45.73	45.56	45.43	45.56	45.52	45.5	45.61	46.39	45.54	45.41
45.71	45.72	45.61	45.73	45.56	45.43	45.59	45.53	45.5	45.62	46.39	45.55	45.41
45.72	45.75	45.61	45.74	45.57	45.46	45.59	45.54	45.53	45.62	46.4	45.55	45.42
45.72	45.76	45.62	45.75	45.58	45.46	45.6	45.54	45.54	45.62	46.4	45.55	45.43
45.72	45.76	45.63	45.76	45.59	45.49	45.61	45.54	45.55	45.63	46.4	45.56	45.43
45.73	45.77	45.64	45.77	45.62	45.49	45.61	45.54	45.55	45.63	46.41	45.56	45.43
45.76	45.78	45.67	45.79	45.62	45.5	45.61	45.55	45.55	45.63	46.42	45.57	45.44
45.78	45.78	45.67	45.8	45.63	45.51	45.63	45.55	45.55	45.64	46.43	45.57	45.44
45.78	45.78	45.67	45.8	45.64	45.51	45.63	45.55	45.59	45.65	46.44	45.58	45.45
45.78	45.79	45.68	45.81	45.65	45.51	45.64	45.55	45.59	45.67	46.44	45.58	45.45
45.78	45.81	45.68	45.81	45.66	45.52	45.64	45.55	45.6	45.67	46.44	45.58	45.46
45.79	45.81	45.7	45.82	45.66	45.53	45.65	45.55	45.63	45.68	46.45	45.59	45.47
45.79	45.82	45.7	45.82	45.66	45.53	45.65	45.56	45.63	45.69	46.45	45.6	45.47
45.81	45.82	45.71	45.82	45.66	45.54	45.66	45.58	45.63	45.69	46.45	45.61	45.47
45.82	45.82	45.71	45.83	45.66	45.56	45.66	45.6	45.64	45.7	46.46	45.61	45.47
45.82	45.82	45.72	45.84	45.68	45.56	45.66	45.61	45.65	45.71	46.46	45.61	45.48
45.84	45.84	45.74	45.84	45.68	45.57	45.67	45.62	45.65	45.72	46.46	45.63	45.49
45.86	45.84	45.75	45.84	45.69	45.57	45.67	45.63	45.67	45.72	46.47	45.64	45.5
45.87	45.85	45.75	45.85	45.69	45.57	45.69	45.64	45.68	45.73	46.49	45.65	45.51
45.89	45.85	45.77	45.86	45.69	45.58	45.69	45.64	45.68	45.73	46.49	45.65	45.51
45.89	45.86	45.77	45.86	45.69	45.58	45.69	45.65	45.69	45.74	46.5	45.66	45.51
45.9	45.87	45.78	45.87	45.69	45.61	45.7	45.65	45.7	45.75	46.5	45.68	45.51
45.92	45.87	45.79	45.87	45.7	45.61	45.7	45.65	45.7	45.76	46.5	45.69	45.53

## Sheet: 400 m Hurdles Female
2010	2011	2012	2013	2014	2015	2016	2017	2018	2019	2020	2021	2022
52.82	52.47	52.7	52.83	53.41	53.5	52.88	52.64	52.75	52.16	53.79	51.46	50.68
52.92	52.73	52.77	53.21	53.84	53.74	53.51	52.75	53.32	52.23	54.54	51.58	52.27
53.33	52.79	53.38	53.67	54	53.99	53.55	52.95	53.46	53.11	54.93	52.03	53.08
53.82	53.29	53.49	53.72	54.39	54.01	53.72	53.11	53.65	53.73	54.98	52.39	53.13
54.13	53.68	53.74	53.83	54.54	54.09	53.92	53.14	53.9	53.74	55.09	52.96	53.33
54.18	53.75	53.77	53.85	54.56	54.12	53.96	53.74	54.33	54.06	55.19	53.08	53.39
54.52	54.18	53.87	54.22	54.59	54.15	53.97	53.82	54.47	54.11	55.2	53.7	53.52
54.52	54.58	53.92	54.22	54.7	54.24	54.09	53.93	54.55	54.18	55.27	53.76	53.61
54.55	54.62	54.04	54.22	54.74	54.27	54.15	54.02	54.61	54.32	55.27	54.2	53.69
54.58	54.69	54.21	54.38	54.75	54.37	54.15	54.29	54.66	54.45	55.4	54.21	53.82
54.59	54.77	54.24	54.52	54.76	54.41	54.45	54.29	54.67	54.7	55.4	54.23	53.91
54.59	54.78	54.35	54.54	54.82	54.44	54.47	54.35	54.8	54.72	55.4	54.28	53.98
54.74	54.79	54.4	54.56	55	54.46	54.47	54.36	54.9	54.75	55.53	54.33	54.09
54.84	55.09	54.78	54.77	55.07	54.52	54.47	54.52	54.94	54.87	55.62	54.47	54.24
54.96	55.22	54.81	54.77	55.12	54.64	54.48	54.54	54.98	54.89	55.7	54.51	54.25
55.16	55.29	54.89	54.83	55.17	54.75	54.65	54.56	55.01	54.9	55.77	54.65	54.32
55.25	55.34	54.96	54.94	55.18	55.15	54.67	54.57	55.05	54.91	55.89	54.72	54.34
55.29	55.48	54.98	54.94	55.22	55.16	54.82	54.58	55.08	55	55.89	54.77	54.34
55.31	55.53	55.01	54.97	55.37	55.18	54.87	54.59	55.11	55.09	55.9	54.89	54.47
55.33	55.57	55.18	54.99	55.41	55.28	54.92	54.87	55.13	55.12	55.98	54.93	54.48
55.38	55.59	55.2	55.04	55.42	55.29	54.94	54.96	55.15	55.16	56.14	54.97	54.5
55.49	55.65	55.22	55.08	55.46	55.41	54.95	55.01	55.16	55.2	56.16	54.98	54.68
55.51	55.67	55.22	55.1	55.55	55.45	54.98	55.14	55.16	55.23	56.29	54.99	54.73
55.52	55.68	55.28	55.12	55.56	55.51	55	55.3	55.2	55.25	56.42	55.04	54.8
55.57	55.69	55.32	55.27	55.56	55.51	55.02	55.38	55.21	55.31	56.49	55.14	54.81
55.58	55.7	55.36	55.3	55.6	55.55	55.2	55.38	55.23	55.32	56.5	55.15	55.02
55.6	55.75	55.37	55.45	55.63	55.56	55.22	55.41	55.24	55.38	56.55	55.16	55.19
55.61	55.76	55.41	55.49	55.69	55.58	55.23	55.42	55.26	55.4	56.58	55.16	55.23
55.73	55.77	55.44	55.51	55.78	55.6	55.25	55.42	55.28	55.41	56.64	55.2	55.25
55.74	55.78	55.45	55.54	55.79	55.62	55.28	55.46	55.3	55.43	56.77	55.21	55.3
55.78	55.8	55.47	55.65	55.8	55.63	55.3	55.5	55.38	55.46	56.85	55.21	55.3
55.8	55.81	55.48	55.7	55.81	55.65	55.32	55.5	55.41	55.51	56.94	55.24	55.39
55.94	55.83	55.5	55.71	55.84	55.65	55.43	55.51	55.45	55.58	56.95	55.25	55.4
55.96	55.9	55.54	55.75	55.86	55.68	55.48	55.63	55.48	55.61	56.96	55.25	55.44
55.96	55.9	55.55	55.78	55.88	55.69	55.5	55.7	55.49	55.64	56.97	55.27	55.47
55.96	55.97	55.58	55.8	55.89	55.76	55.53	55.72	55.53	55.7	56.98	55.32	55.48
55.99	55.97	55.64	55.83	55.93	55.77	55.55	55.76	55.54	55.72	56.99	55.42	55.48
56.04	55.99	55.68	55.87	55.93	55.82	55.58	55.78	55.54	55.73	57.09	55.46	55.57
56.1	55.99	55.7	55.89	55.98	55.83	55.59	55.83	55.6	55.73	57.1	55.54	55.59
56.15	56	55.71	55.92	56.02	55.88	55.68	55.85	55.69	55.86	57.13	55.57	55.61
56.15	56.04	55.71	55.94	56.09	55.92	55.69	55.9	55.71	55.87	57.27	55.57	55.63
56.21	56.08	55.78	55.96	56.16	55.94	55.75	55.96	55.73	55.91	57.28	55.62	55.68
56.24	56.12	55.85	55.96	56.21	55.97	55.78	55.97	55.74	55.94	57.33	55.66	55.69
56.34	56.13	55.87	56.03	56.21	55.97	55.79	55.97	55.78	55.97	57.34	55.69	55.69
56.44	56.22	55.91	56.08	56.22	55.98	55.82	55.99	55.84	56.04	57.35	55.7	55.75
56.52	56.23	55.92	56.12	56.25	56.03	55.83	56.01	55.88	56.04	57.36	55.71	55.77
56.53	56.23	55.93	56.13	56.26	56.04	55.84	56.01	55.95	56.04	57.36	55.75	55.79
56.53	56.26	55.97	56.15	56.27	56.05	55.85	56.02	56.04	56.07	57.4	55.8	55.84
56.54	56.38	55.99	56.25	56.39	56.09	55.89	56.02	56.06	56.07	57.4	55.85	55.84
56.56	56.39	56.03	56.26	56.41	56.15	55.95	56.06	56.14	56.07	57.41	55.89	55.89
56.62	56.44	56.09	56.3	56.43	56.17	56	56.07	56.16	56.1	57.43	55.9	55.9
56.63	56.46	56.1	56.32	56.44	56.25	56.03	56.07	56.19	56.11	57.44	55.91	55.99
56.64	56.48	56.13	56.33	56.49	56.26	56.05	56.08	56.22	56.11	57.44	55.93	56
56.65	56.49	56.16	56.38	56.53	56.29	56.06	56.08	56.23	56.15	57.44	55.93	56
56.66	56.53	56.16	56.45	56.54	56.3	56.06	56.1	56.23	56.26	57.46	55.99	56.01
56.71	56.54	56.18	56.51	56.55	56.36	56.06	56.1	56.25	56.29	57.54	56.03	56.03
56.73	56.54	56.19	56.56	56.55	56.43	56.08	56.11	56.3	56.31	57.55	56.08	56.04
56.73	56.58	56.19	56.56	56.55	56.46	56.12	56.14	56.31	56.34	57.56	56.12	56.08
56.74	56.58	56.21	56.65	56.56	56.53	56.14	56.17	56.34	56.36	57.6	56.13	56.12
56.76	56.62	56.24	56.73	56.58	56.54	56.15	56.18	56.48	56.36	57.6	56.14	56.14
56.77	56.62	56.26	56.74	56.59	56.55	56.16	56.2	56.51	56.4	57.61	56.17	56.16
56.78	56.65	56.27	56.75	56.6	56.55	56.17	56.23	56.52	56.42	57.62	56.18	56.16
56.78	56.66	56.3	56.79	56.6	56.56	56.19	56.31	56.53	56.48	57.62	56.2	56.19
56.79	56.69	56.34	56.8	56.62	56.57	56.19	56.32	56.54	56.55	57.65	56.23	56.23
56.8	56.7	56.38	56.8	56.63	56.6	56.2	56.32	56.55	56.57	57.67	56.26	56.24
56.81	56.72	56.4	56.81	56.63	56.62	56.21	56.35	56.56	56.58	57.67	56.28	56.25
56.81	56.73	56.41	56.81	56.65	56.63	56.23	56.37	56.59	56.58	57.7	56.28	56.28
56.82	56.73	56.47	56.83	56.65	56.64	56.27	56.37	56.64	56.62	57.7	56.3	56.29
56.82	56.79	56.5	56.86	56.67	56.64	56.29	56.44	56.66	56.64	57.73	56.36	56.31
56.83	56.83	56.5	56.91	56.73	56.65	56.33	56.45	56.68	56.67	57.75	56.37	56.31
56.85	56.86	56.54	56.95	56.79	56.65	56.34	56.49	56.69	56.7	57.76	56.38	56.32
56.85	56.91	56.55	56.99	56.86	56.65	56.36	56.52	56.7	56.71	57.76	56.46	56.32
56.86	56.92	56.57	57.02	56.87	56.67	56.38	56.53	56.77	56.72	57.82	56.49	56.33
56.87	56.92	56.58	57.06	56.87	56.67	56.42	56.59	56.77	56.74	57.83	56.49	56.35
56.88	56.95	56.6	57.06	56.87	56.68	56.44	56.61	56.81	56.75	57.85	56.5	56.37
56.89	56.97	56.62	57.07	56.87	56.68	56.44	56.61	56.84	56.77	57.86	56.53	56.38
56.89	57.03	56.62	57.08	56.87	56.69	56.45	56.65	56.84	56.78	57.88	56.57	56.39
56.89	57.04	56.63	57.1	56.92	56.71	56.45	56.65	56.86	56.79	57.88	56.64	56.41
56.9	57.04	56.65	57.13	56.96	56.72	56.45	56.66	56.87	56.79	57.89	56.67	56.43
56.92	57.05	56.67	57.13	56.96	56.76	56.46	56.67	56.89	56.81	57.91	56.67	56.44
56.92	57.08	56.68	57.15	56.97	56.76	56.48	56.68	56.94	56.88	57.92	56.69	56.45
56.93	57.09	56.7	57.17	56.97	56.77	56.48	56.73	56.94	56.89	57.93	56.7	56.47
56.94	57.1	56.72	57.17	56.99	56.78	56.49	56.74	56.95	56.89	57.93	56.71	56.52
56.96	57.1	56.74	57.19	56.99	56.79	56.5	56.75	56.95	56.89	57.93	56.72	56.54
56.96	57.1	56.76	57.21	57.06	56.8	56.5	56.75	56.99	56.9	57.94	56.72	56.54
56.96	57.14	56.78	57.21	57.11	56.82	56.53	56.76	56.99	56.92	58.04	56.74	56.55
56.96	57.18	56.79	57.26	57.14	56.83	56.55	56.84	57.01	56.94	58.06	56.75	56.57
57	57.2	56.81	57.27	57.16	56.91	56.63	56.87	57.02	56.94	58.09	56.82	56.58
57.05	57.2	56.82	57.28	57.17	56.91	56.65	56.92	57.04	56.95	58.13	56.83	56.61
57.07	57.2	56.85	57.29	57.17	56.92	56.66	56.93	57.04	56.96	58.16	56.84	56.63
57.1	57.21	56.87	57.32	57.18	56.94	56.7	56.97	57.1	56.97	58.17	56.89	56.65
57.12	57.22	56.87	57.34	57.2	56.94	56.7	56.98	57.11	57.02	58.17	56.89	56.66
57.12	57.23	56.99	57.34	57.21	56.97	56.75	56.99	57.11	57.03	58.24	56.89	56.68
57.12	57.24	57.04	57.34	57.23	56.99	56.75	56.99	57.12	57.05	58.25	56.93	56.71
57.13	57.25	57.05	57.38	57.24	57.01	56.79	57	57.18	57.05	58.32	56.93	56.72
57.14	57.25	57.11	57.39	57.3	57.01	56.79	57.01	57.19	57.07	58.32	56.94	56.73
57.16	57.26	57.11	57.4	57.34	57.02	56.81	57.01	57.19	57.07	58.35	56.94	56.73
57.16	57.31	57.12	57.41	57.36	57.08	56.84	57.02	57.21	57.09	58.37	56.94	56.74
57.18	57.33	57.14	57.42	57.38	57.09	56.85	57.02	57.22	57.1	58.38	56.98	56.77
57.22	57.34	57.14	57.44	57.41	57.12	56.85	57.03	57.22	57.1	58.39	56.98	56.77

[truncated: 15 more sheets: 400 m Hurdles Male, 800 m Female, 800 m Male, 1500 m Female, 1500 m Male, 3000 m Steeplechase Female, 3000 m Steeplechase Male, 5000 m Female, 5000 m Male, 10000 m Female, 10000 m Male, Half-Marathon Female, Half-Marathon Male, Marathon Female, Marathon Male]
